# Supplementary material for: Seed coat-derived brassinosteroid signaling regulates endosperm development
Source: Nat Commun. 2024 Oct 29;15:9352. doi: 10.1038/s41467-024-53671-x (PMC11522626; doi:10.1038/s41467-024-53671-x)
Supplement: Supplementary file 6 — Source Data [file 41467_2024_53671_MOESM6_ESM.zip]

Archive with 5 entries (5 files):
- Source_Data_Fig5b_R2D2_Endosperm.xlsx
- Source_Data_Fig5b_R2D2_Sporophyte.xlsx
- Source_Data_FigS9b_R2D2_Compression.xlsx
- Source_Data_Statistics.xlsx
- Source_Data_Compiled.xlsx
