# Supplementary material for: Seed coat-derived brassinosteroid signaling regulates endosperm development
Source: Nat Commun. 2024 Oct 29;15:9352. doi: 10.1038/s41467-024-53671-x (PMC11522626; doi:10.1038/s41467-024-53671-x)
Supplement: Supplementary file 6 — Source Data [file 41467_2024_53671_MOESM6_ESM.zip › Source_Data_Fig5b_R2D2_Endosperm.xlsx]

## Sheet: R2D2 Central Cell
Seed	Fluorescence	Mean	Intensity Density	Raw Intensity Density	Ratio Mean	Ratio Density			Average	SD	Total
1	Venus	958.505	120827	1650545	2.00516	2.00516		R2D2 Central Cell	2.07699	0.300519	32
	Tomato	550.134	69348.6	947331
	Venus background	6.185	779.625	10650
	Tomato background	75.2	9479.58	129495
2	Venus	1025.22	142220	1942791	1.90877	1.90877
	Tomato	554.224	76883	1050254
	Venus background	53.014	7354.24	100462
	Tomato background	44.887	6226.75	85060
3	Venus	848.567	81437.6	1112471	1.62327	1.62327
	Tomato	540.535	51875.6	708642
	Venus background	57.603	5528.23	75518
	Tomato background	53.27	5112.36	69837
4	Venus	922.49	118178	1614357	1.91155	1.91155
	Tomato	584.823	74920.1	1023440
	Venus background	71.671	9181.64	125425
	Tomato background	139.73	17900.5	244528
5	Venus	1091.81	138110	1886640	1.84323	1.84323
	Tomato	621.597	78630.1	1074120
	Venus background	62.248	7874.14	107564
	Tomato background	63.035	7973.77	108925
6	Venus	954.935	137783	1882177	2.27803	2.27803
	Tomato	524.149	75627.1	1033098
	Venus background	68.845	9933.37	135694
	Tomato background	135.177	19504.1	266434
7	Venus	650.355	108834	1486712	1.88807	1.88807
	Tomato	371.986	62249.9	850359
	Venus background	55.839	9344.37	127648
	Tomato background	57.105	9556.22	130542
8	Venus	959.36	102956	1406422	2.25082	2.25082
	Tomato	465.396	49945	682270
	Venus background	65.382	7016.62	95850
	Tomato background	68.217	7320.86	100006
9	Venus	1024.51	123373	1685324	2.5023	2.5023
	Tomato	454.326	54710.4	747367
	Venus background	71.326	8589.2	117332
	Tomato background	73.402	8839.11	120746
10	Venus	804.9	103880	1419039	2.04225	2.04226
	Tomato	411.436	53099.5	725362
	Venus background	56.647	7310.76	99868
	Tomato background	45.05	5814.17	79424
11	Venus	997.891	131709	1799198	2.49321	2.49321
	Tomato	451.965	59653.5	814892
	Venus background	60.747	8017.76	109526
	Tomato background	76.086	10042.4	137183
12	Venus	1105.6	131923	1802126	1.81423	1.81423
	Tomato	622.11	74232	1014040
	Venus background	41.377	4937.18	67444
	Tomato background	35.512	4237.43	57885
13	Venus	914.625	84965.1	1160659	1.85405	1.85405
	Tomato	521.13	48411	661314
	Venus background	63.582	5906.56	80686
	Tomato background	62.112	5769.95	78820
14	Venus	972.879	115090	1572173	1.89967	1.89967
	Tomato	533.199	63076.4	861650
	Venus background	65.972	7804.37	106611
	Tomato background	55.797	6600.68	90168
15	Venus	1029.93	118898	1624196	2.18517	2.18517
	Tomato	506.272	58445.6	798391
	Venus background	66.197	7641.93	104392
	Tomato background	65.24	7531.54	102884
16	Venus	1244.58	125639	1716282	2.48068	2.48068
	Tomato	542.727	54787.6	748421
	Venus background	65.685	6630.84	90580
	Tomato background	67.495	6813.48	93075
17	Venus	905.706	99187	1354936	2.08822	2.08822
	Tomato	452.715	49578.4	677262
	Venus background	59.621	6529.3	89193
	Tomato background	47.545	5206.8	71127
18	Venus	574.835	76039.1	1038726	1.94652	1.94652
	Tomato	331.49	43849.5	599002
	Venus background	59.889	7922.16	108220
	Tomato background	66.943	8855.22	120966
19	Venus	920.535	85648.9	1170000	2.14302	2.14302
	Tomato	437.274	40685.1	555775
	Venus background	57.039	5307.01	72496
	Tomato background	34.339	3195	43645
20	Venus	785.512	84701.6	1157059	2.36751	2.36751
	Tomato	335.664	36194.6	494433
	Venus background	50.978	5496.9	75090
	Tomato background	25.408	2739.74	37426
21	Venus	923.793	104414	1426336	1.76854	1.76853
	Tomato	533.851	60339.7	824266
	Venus background	43.782	4948.6	67600
	Tomato background	36.258	4098.12	55982
22	Venus	930.639	100214	1368970	2.06038	2.06038
	Tomato	477.817	51453	702869
	Venus background	69.471	7480.88	102192
	Tomato background	59.852	6445.05	88042
23	Venus	1205.11	133476	1823334	2.05831	2.05831
	Tomato	606.204	67141.9	917186
	Venus background	61.697	6833.47	93348
	Tomato background	50.692	5614.54	76697
24	Venus	868.101	95958.5	1310833	2.26717	2.26717
	Tomato	416.715	46062.9	629239
	Venus background	67.113	7418.51	101340
	Tomato background	63.416	7009.89	95758
25	Venus	850.153	85572.8	1168960	2.83547	2.83547
	Tomato	341.33	34356.9	469329
	Venus background	67.789	6823.36	93210
	Tomato background	65.41	6583.91	89939
26	Venus	1138.35	159997	2185625	1.97388	1.97388
	Tomato	624.578	87785.7	1199189
	Venus background	63.107	8869.86	121166
	Tomato background	79.845	11222.4	153302
27	Venus	1158.3	152372	2081470	2.28372	2.28371
	Tomato	544.657	71648.5	978748
	Venus background	54.122	7119.69	97258
	Tomato background	61.155	8044.78	109895
28	Venus	1263.96	211332	2886877	1.6876	1.6876
	Tomato	862.298	144175	1969488
	Venus background	69.29	11585.2	158259
	Tomato background	154.39	25813.7	352626
29	Venus	1577.73	206507	2820976	2.65537	2.65537
	Tomato	665.171	87063.6	1189325
	Venus background	56.039	7334.91	100198
	Tomato background	92.11	12056.2	164693
30	Venus	1169.03	180056	2459646	1.57376	1.57376
	Tomato	764.93	117816	1609413
	Venus background	47.935	7383.08	100856
	Tomato background	52.561	8095.51	110588
31	Venus	1337.8	209477	2861545	1.80428	1.80428
	Tomato	755.432	118288	1615868
	Venus background	42.174	6603.82	90211
	Tomato background	37.348	5848.14	79888
32	Venus	1139.06	160848	2197251	1.96958	1.96958
	Tomato	626.269	88436	1208072
	Venus background	63.159	8918.76	121834
	Tomato background	80.008	11298	154336

## Sheet: R2D2 Endosperm
Seed	Nuclei	Fluorescence	Mean	Intensity Density	Raw Intensity Density	Ratio Mean	Ratio Density			Average	SD	Total
1	1	Venus	930.424	45634.3	623384	1.34281	1.34281		R2D2 Central Cell	2.07699	0.300519	32
		Tomato	756.416	37099.8	506799				R2D2 Endosperm	1.29741	0.357329	22
		Venus background	53.64	2630.89	35939
		Tomato background	103.469	5074.81	69324
	2	Venus	680.459	38006.9	519190	1.52839	1.52839
		Tomato	481.406	26888.9	367313
		Venus background	49.43	2760.9	37715
		Tomato background	68.533	3827.92	52291
	Average					1.4356	1.4356
2	1	Venus	663.285	23695	323683	1.13067	1.13067
		Tomato	596.74	21317.7	291209
		Venus background	43.42	1551.12	21189
		Tomato background	48.514	1733.11	23675
	2	Venus	363.061	17753.8	242525	1.65206	1.65206
		Tomato	274.027	13400	183050
		Venus background	46.479	2272.84	31048
		Tomato background	82.398	4029.31	55042
	Average					1.39137	1.39137
3	1	Venus	382.37	21049.3	287542	1.06146	1.06146
		Tomato	340.491	18743.9	256049
		Venus background	40.176	2211.64	30212
		Tomato background	18.11	996.968	13619
	2	Venus	320.675	19202.3	262312	0.998516	0.998514
		Tomato	304.189	18215.2	248827
		Venus background	42.111	2521.66	34447
		Tomato background	25.211	1509.69	20623
	Average					1.02999	1.02999
4	1	Venus	317.951	15990.1	218432	0.949564	0.949557
		Tomato	327.934	16492.2	225291
		Venus background	44.132	2219.48	30319
		Tomato background	39.571	1990.06	27185
	2	Venus	277.209	14306.4	195432	0.838348	0.838344
		Tomato	307.918	15891.3	217082
		Venus background	44.611	2302.34	31451
		Tomato background	30.47	1572.5	21481
	3	Venus	248.614	13158.3	179748	0.75981	0.759812
		Tomato	297.687	15755.6	215228
		Venus background	45.133	2388.73	32631
		Tomato background	29.882	1581.58	21605
	Average					0.849241	0.849238
5	1	Venus	960.276	34374.9	469575	1.16617	1.16617
		Tomato	841.92	30138.1	411699
		Venus background	49.407	1768.61	24160
		Tomato background	60.845	2178.05	29753
	2	Venus	849.707	37818.9	516622	1.18085	1.18085
		Tomato	753.918	33555.5	458382
		Venus background	57.559	2561.85	34996
		Tomato background	83.087	3698.06	50517
	Average					1.17351	1.17351
6	1	Venus	385.749	19258.6	263081	0.761971	0.76197
		Tomato	483.711	24149.4	329891
		Venus background	46.938	2343.41	32012
		Tomato background	39.06	1950.09	26639
	2	Venus	278.038	13840.4	189066	1.01057	1.01057
		Tomato	280.816	13978.7	190955
		Venus background	48.104	2394.58	32711
		Tomato background	53.288	2652.63	36236
	Average					0.886273	0.886272
7	1	Venus	155.015	6252.59	85413	1.04939	1.04938
		Tomato	166.261	6706.24	91610
		Venus background	48.341	1949.87	26636
		Tomato background	64.608	2606	35599
	2	Venus	147.172	6399.51	87420	0.839881	0.839883
		Tomato	165.534	7197.95	98327
		Venus background	47.694	2073.88	28330
		Tomato background	47.091	2047.67	27972
	Average					0.944637	0.944633
8	1	Venus	335.756	17401.7	237715	0.843	0.843002
		Tomato	375.91	19482.9	266144
		Venus background	45.523	2359.37	32230
		Tomato background	31.624	1639.04	22390
	2	Venus	227.905	12112.3	165459	1.06804	1.06804
		Tomato	208.085	11059	151070
		Venus background	45.464	2416.25	33007
		Tomato background	37.267	1980.61	27056
	Average					0.955521	0.955521
9	1	Venus	519.31	20452.5	279389	0.941261	0.941262
		Tomato	533.615	21015.8	287085
		Venus background	46.554	1833.47	25046
		Tomato background	31.357	1234.95	16870
	Average					0.941261	0.941262
10	1	Venus	750.944	21769	297374	1.18875	1.18875
		Tomato	613.679	17789.9	243017
		Venus background	57.111	1655.59	22616
		Tomato background	30.015	870.105	11886
	Average					1.18875	1.18875
11	1	Venus	561.216	44246.8	604430	1.77026	1.77026
		Tomato	359.417	28336.8	387092
		Venus background	50.297	3965.47	54170
		Tomato background	70.805	5582.33	76257
	2	Venus	677.244	61227.7	836396	1.68799	1.68799
		Tomato	401.554	36303.4	495919
		Venus background	48.724	4404.99	60174
		Tomato background	29.205	2640.33	36068
	Average					1.72912	1.72912
12	1	Venus	483.526	18158.2	248049	1.50523	1.50524
		Tomato	389.133	14613.4	199625
		Venus background	60.047	2254.98	30804
		Tomato background	107.795	4048.12	55299
	Average					1.50523	1.50524
13	1	Venus	900.212	31104.5	424900	1.58012	1.58011
		Tomato	572.638	19786	270285
		Venus background	47.773	1650.68	22549
		Tomato background	33.159	1145.72	15651
	2	Venus	717.076	24041.8	328421	1.1512	1.1512
		Tomato	638.439	21405.3	292405
		Venus background	58.432	1959.09	26762
		Tomato background	66.301	2222.92	30366
	3	Venus	509.548	17009.3	232354	1.07181	1.07181
		Tomato	472.311	15766.3	215374
		Venus background	57.046	1904.26	26013
		Tomato background	50.127	1673.3	22858
	4	Venus	528.221	19218	262526	1.27919	1.27919
		Tomato	434.34	15802.4	215867
		Venus background	51.881	1887.57	25785
		Tomato background	61.964	2254.4	30796
	Average					1.27058	1.27058
14	1	Venus	440.269	14728.9	201203	1.28165	1.28165
		Tomato	383.466	12828.6	175244
		Venus background	59.12	1977.83	27018
		Tomato background	86.077	2879.63	39337
	2	Venus	611.283	13424.6	183385	1.52067	1.52067
		Tomato	453.38	9956.8	136014
		Venus background	55.873	1227.05	16762
		Tomato background	88.14	1935.67	26442
	Average					1.40116	1.40116
15	1	Venus	964.706	43784.8	598118	2.33195	2.33195
		Tomato	551.187	25016.5	341736
		Venus background	56.487	2563.76	35022
		Tomato background	161.719	7339.89	100266
	2	Venus	998.969	33200.4	453532	1.28448	1.28448
		Tomato	806.176	26793	366004
		Venus background	59.033	1961.95	26801
		Tomato background	74.412	2473.06	33783
	Average					1.80821	1.80821
16	1	Venus	1067.84	63474.3	867085	1.72596	1.72596
		Tomato	687.51	40866.8	558258
		Venus background	57.089	3393.45	46356
		Tomato background	101.893	6056.7	82737
	2	Venus	784.186	40528.4	553635	1.88374	1.88374
		Tomato	512.48	26486.1	361811
		Venus background	64.429	3329.84	45487
		Tomato background	130.391	6738.89	92056
	Average					1.80485	1.80485
17	1	Venus	711.289	28065.4	383385	1.78564	1.78564
		Tomato	400.909	15818.7	216090
		Venus background	49.184	1940.64	26510
		Tomato background	30.115	1188.25	16232
	2	Venus	523.788	20092	274465	1.96361	1.96361
		Tomato	312.273	11978.5	163631
		Venus background	47.931	1838.6	25116
		Tomato background	69.935	2682.64	36646
	Average					1.87462	1.87463
18	1	Venus	711.289	28065.4	383385	1.78564	1.78564
		Tomato	400.909	15818.7	216090
		Venus background	49.184	1940.64	26510
		Tomato background	30.115	1188.25	16232
	2	Venus	523.788	20092	274465	1.96361	1.96361
		Tomato	312.273	11978.5	163631
		Venus background	47.931	1838.6	25116
		Tomato background	69.935	2682.64	36646
	Average					1.87462	1.87463
19	1	Venus	465.778	21310.5	291111	0.938941	0.938939
		Tomato	465.213	21284.7	290758
		Venus background	50.891	2328.41	31807
		Tomato background	23.346	1068.12	14591
	2	Venus	473.976	18979.3	259265	0.923721	0.923721
		Tomato	489.85	19614.9	267948
		Venus background	52.545	2104.03	28742
		Tomato background	33.618	1346.15	18389
	3	Venus	361.115	15676	214141	0.903896	0.903895
		Tomato	397.309	17247.2	235604
		Venus background	53.786	2334.85	31895
		Tomato background	57.304	2487.55	33981
	Average					0.922186	0.922185
20	1	Venus	565.901	17647.6	241074	0.858623	0.858623
		Tomato	629.258	19623.4	268064
		Venus background	48.944	1526.31	20850
		Tomato background	27.181	847.631	11579
	2	Venus	485.616	18059	246693	1.00051	1.00051
		Tomato	466.236	17338.3	236848
		Venus background	49.183	1829.01	24985
		Tomato background	30.026	1116.58	15253
	Average					0.929567	0.929567
21	1	Venus	633.782	14289.8	195205	1.08475	1.08475
		Tomato	590.474	13313.4	181866
		Venus background	56.597	1276.1	17432
		Tomato background	58.383	1316.36	17982
	2	Venus	546.208	10595.9	144745	1.10469	1.10469
		Tomato	559.645	10856.6	148306
		Venus background	67.472	1308.89	17880
		Tomato background	126.279	2449.71	33464
	3	Venus	622.263	13665.7	186679	1.03342	1.03342
		Tomato	617.8	13567.7	185340
		Venus background	58.547	1285.76	17564
		Tomato background	72.313	1588.09	21694
	Average					1.07429	1.07429
22	1	Venus	448.456	14050.7	191939	1.71355	1.71356
		Tomato	286.402	8973.37	122580
		Venus background	55.771	1747.38	23870
		Tomato background	57.238	1793.36	24498
	2	Venus	622.83	21201.1	289616	1.39112	1.39111
		Tomato	460.477	15674.6	214122
		Venus background	52.09	1773.15	24222
		Tomato background	50.202	1708.88	23344
	Average					1.55234	1.55234

## Sheet: det2-1 R2D2 Central Cell
Seed	Fluorescence	Mean	Intensity Density	Raw Intensity Density	Ratio Mean	Ratio Density			Average	SD	Total
1	Venus	1030.36	127546	1742336	1.72076	1.72076		det2-1-/- R2D2 Central Cell	1.73724	0.296447	15
	Tomato	601.409	74447.4	1016982
	Venus background	38.011	4705.35	64277
	Tomato background	24.719	3059.86	41799
2	Venus	1117.58	169186	2311158	1.92561	1.92561
	Tomato	615.005	93103.3	1271830
	Venus background	58.884	8914.22	121772
	Tomato background	65.206	9871.22	134845
3	Venus	1291.05	69275.9	946338	1.52989	1.52989
	Tomato	868.641	46610.1	636714
	Venus background	45.675	2450.88	33480
	Tomato background	54.611	2930.36	40030
4	Venus	2350.19	301077	4112840	1.53805	1.53805
	Tomato	1543.8	197772	2701643
	Venus background	42.463	5439.8	74310
	Tomato background	43.369	5555.83	75895
5	Venus	896.908	125406	1713094	1.35571	1.35571
	Tomato	684.056	95644.7	1306547
	Venus background	47.987	6709.6	91656
	Tomato background	57.875	8092.07	110541
6	Venus	1625.49	187413	2560146	1.52761	1.52761
	Tomato	1124.67	129671	1771354
	Venus background	68.67	7917.4	108155
	Tomato background	105.55	12169.6	166242
7	Venus	1260.51	131122	1791188	1.71146	1.71146
	Tomato	785.733	81734.5	1116527
	Venus background	50.864	5291.05	72278
	Tomato background	78.94	8211.61	112174
8	Venus	2330.61	269223	3677696	1.39908	1.39908
	Tomato	1857.5	214572	2931137
	Venus background	72.843	8414.6	114947
	Tomato background	243.757	28157.9	384649
9	Venus	1337.26	150364	2054036	2.612	2.612
	Tomato	548.849	61713.5	843032
	Venus background	51.571	5798.73	79213
	Tomato background	56.623	6366.79	86973
10	Venus	1420.04	115283	1574820	1.91303	1.91303
	Tomato	766.104	62195	849609
	Venus background	41.271	3350.48	45769
	Tomato background	45.381	3684.22	50328
11	Venus	990.496	112026	1530316	1.72323	1.72323
	Tomato	706.711	79929.4	1091869
	Venus background	73.494	8312.26	113549
	Tomato background	174.569	19743.8	269709
12	Venus	1196.02	139824	1910049	1.74821	1.74822
	Tomato	710.504	83063	1134675
	Venus background	48.698	5693.16	77771
	Tomato background	54.22	6338.75	86590
13	Venus	1220.74	114564	1564991	1.73355	1.73355
	Tomato	724.432	67986.4	928722
	Venus background	41.907	3932.9	53725
	Tomato background	44.42	4168.76	56947
14	Venus	1755.14	131953	1802528	1.82273	1.82273
	Tomato	993.895	74721.7	1020730
	Venus background	53.252	4003.54	54690
	Tomato background	60.193	4525.34	61818
15	Venus	1470.13	171654	2344864	1.79761	1.79761
	Tomato	834.317	97415.4	1330735
	Venus background	43.341	5060.53	69129
	Tomato background	40.599	4740.34	64755

## Sheet: det2-1 R2D2 Endosperm
Seed	Nuclei	Fluorescence	Mean	Intensity Density	Raw Intensity Density	Ratio Mean	Ratio Density			Average	SD	Total
1	1	Venus	608.595	27221.6	373069	1.89738	1.89738		det2-1-/- R2D2 Central Cell	1.73724	0.296447	15
		Tomato	330.692	14791.4	202714				det2-1-/- R2D2 Endosperm	1.61394	0.472212	19
		Venus background	51.447	2301.15	31537
		Tomato background	37.051	1657.22	22712
	2	Venus	778.99	29159.1	399622	1.73276	1.73276
		Tomato	456.442	17085.5	234155
		Venus background	52.7	1972.65	27035
		Tomato background	37.29	1395.85	19130
	Average					1.81507	1.81507
2	1	Venus	370.364	13350	182960	2.33868	2.33868
		Tomato	162.808	5868.49	80427
		Venus background	57.767	2082.25	28537
		Tomato background	29.144	1050.5	14397
	2	Venus	330.799	10065.2	137943	1.63244	1.63244
		Tomato	181.715	5529.05	75775
		Venus background	45.544	1385.78	18992
		Tomato background	6.974	212.187	2908
	Average					1.98556	1.98556
3	1	Venus	929.498	49713.8	681322	2.5056	2.5056
		Tomato	374.049	20005.9	274178
		Venus background	58.774	3143.48	43081
		Tomato background	26.538	1419.35	19452
	Average					2.5056	2.5056
4	1	Venus	1065.57	40874.3	558360	1.7073	1.7073
		Tomato	625.525	23994.5	327775
		Venus background	47.769	1832.37	25031
		Tomato background	29.376	1126.83	15393
	2	Venus	1020	46891.7	640560	1.8254	1.8254
		Tomato	570.994	26249.9	358584
		Venus background	53.917	2478.69	33860
		Tomato background	41.75	1919.34	26219
	Average					1.76635	1.76635
5	1	Venus	936.1	30768.4	420309	1.11476	1.11476
		Tomato	822.893	27047.4	369479
		Venus background	48.339	1588.82	21704
		Tomato background	26.521	871.716	11908
	2	Venus	807.525	19921.5	272136	1.24794	1.24794
		Tomato	635.409	15675.4	214133
		Venus background	50.276	1240.3	16943
		Tomato background	28.608	705.762	9641
	Average					1.18135	1.18135
6	1	Venus	474.556	34913.2	476929	2.19478	2.19479
		Tomato	220.387	16213.9	221489
		Venus background	49.591	3648.42	49839
		Tomato background	26.762	1968.9	26896
	Average					2.19478	2.19479
7	1	Venus	297.793	21298.3	290944	0.78345	0.783449
		Tomato	396.198	28336.2	387085
		Venus background	32.412	2318.16	31667
		Tomato background	57.464	4109.83	56142
	2	Venus	266.72	16401	224045	0.623356	0.623357
		Tomato	396.606	24387.9	333149
		Venus background	40.243	2474.59	33804
		Tomato background	33.287	2046.86	27961
	Average					0.703403	0.703403
8	1	Venus	742.589	40118.2	548031	1.13547	1.13547
		Tomato	639.294	34537.7	471799
		Venus background	29.393	1587.95	21692
		Tomato background	11.19	604.52	8258
	2	Venus	687.223	37529.5	512668	1.05878	1.05878
		Tomato	635.476	34703.6	474065
		Venus background	30.401	1660.2	22679
		Tomato background	15.117	825.524	11277
	Average					1.09713	1.09713
9	1	Venus	571.733	20047.7	273860	0.957405	0.957406
		Tomato	596.422	20913.4	285686
		Venus background	37.207	1304.64	17822
		Tomato background	38.115	1336.49	18257
	2	Venus	451.397	21809.1	297922	0.756657	0.756656
		Tomato	578.077	27929.7	381531
		Venus background	31.692	1531.21	20917
		Tomato background	23.394	1130.27	15440
	Average					0.857031	0.857031
10	1	Venus	808.18	21357.5	291753	1.41836	1.41836
		Tomato	606.479	16027.3	218939
		Venus background	38.08	1006.34	13747
		Tomato background	63.529	1678.87	22934
	2	Venus	587.885	18677.5	255142	1.71904	1.71904
		Tomato	407.772	12955.2	176973
		Venus background	44.122	1401.79	19149
		Tomato background	91.454	2905.55	39691
	Average					1.5687	1.5687
11	1	Venus	453.579	15871.5	216811	1.372	1.372
		Tomato	331.305	11592.9	158364
		Venus background	30.921	1081.96	14780
		Tomato background	23.245	813.372	11111
	2	Venus	458.885	15452.5	211087	1.58717	1.58717
		Tomato	288.146	9703	132547
		Venus background	30.05	1011.9	13823
		Tomato background	17.957	604.667	8260
	Average					1.47958	1.47958
12	1	Venus	628.656	23424.3	319986	1.52493	1.52493
		Tomato	423.699	15787.4	215663
		Venus background	36.613	1364.23	18636
		Tomato background	35.456	1321.12	18047
	2	Venus	699.379	30923.3	422425	1.66624	1.66624
		Tomato	437.197	19330.8	264067
		Venus background	34.846	1540.73	21047
		Tomato background	38.374	1696.73	23178
	Average					1.59558	1.59558
13	1	Venus	534.288	20925	285844	1.38257	1.38257
		Tomato	402.654	15769.6	215420
		Venus background	33.916	1328.29	18145
		Tomato background	40.74	1595.56	21796
	2	Venus	714.315	22432.8	306441	1.471	1.471
		Tomato	510.918	16045.2	219184
		Venus background	38.107	1196.74	16348
		Tomato background	51.226	1608.74	21976
	Average					1.42679	1.42679
14	1	Venus	896.289	50127.7	684765	1.91869	1.91869
		Tomato	470.904	26336.8	359771
		Venus background	32.085	1794.45	24513
		Tomato background	20.491	1146.01	15655
	2	Venus	902.232	49469.4	675772	1.90143	1.90143
		Tomato	475.909	26094.1	356456
		Venus background	28.198	1546.07	21120
		Tomato background	16.238	890.31	12162
	Average					1.91006	1.91006
15	1	Venus	578.946	22716.4	310315	1.97443	1.97444
		Tomato	295.545	11596.4	158412
		Venus background	31.927	1252.74	17113
		Tomato background	18.494	725.673	9913
	2	Venus	697.674	27579.2	376744	1.8808	1.8808
		Tomato	369.144	14592.4	199338
		Venus background	29.737	1175.51	16058
		Tomato background	14.009	553.79	7565
	Average					1.92762	1.92762
16	1	Venus	255.467	14381.3	196454	1.39859	1.39859
		Tomato	196.451	11059	151071
		Venus background	39.211	2207.33	30153
		Tomato background	41.827	2354.61	32165
	2	Venus	326.725	18201.3	248638	1.7038	1.70381
		Tomato	189.334	10547.5	144083
		Venus background	28.556	1590.8	21731
		Tomato background	14.332	798.438	10907
	Average					1.5512	1.5512
17	1	Venus	430.866	23119.7	315825	2.31508	2.31508
		Tomato	194.782	10451.7	142775
		Venus background	40.824	2190.56	29924
		Tomato background	26.303	1411.38	19280
	2	Venus	389.337	26848	366755	2.0697	2.0697
		Tomato	195.002	13447	183692
		Venus background	40.456	2789.81	38110
		Tomato background	26.436	1823	24903
	Average					2.19239	2.19239
18	1	Venus	562.576	27674.9	378051	1.3032	1.3032
		Tomato	450.018	22137.8	302412
		Venus background	7.652	376.416	5142
		Tomato background	24.201	1190.52	16263
	2	Venus	636.097	32083.3	438271	0.984431	0.984432
		Tomato	636.097	32083.3	438271
		Venus background	31.479	1587.73	21689
		Tomato background	21.917	1105.46	15101
	Average					1.14381	1.14382
19	1	Venus	815.31	51149.3	698721	1.58318	1.58318
		Tomato	537.417	33715.4	460566
		Venus background	32.873	2062.31	28172
		Tomato background	43.197	2710.02	37020
	2	Venus	583.416	35149.1	480151	1.94251	1.94251
		Tomato	342.058	20608	281514
		Venus background	35.991	2168.38	29621
		Tomato background	60.245	3629.61	49582
	Average					1.76284	1.76284

## Sheet: bri1-6 R2D2 Central Cell
Seed	Fluorescence	Mean	Intensity Density	Raw Intensity Density	Ratio Mean	Ratio Density			Average	SD	Total
1	Venus	1410.4	200609	2740405	1.98357	1.98356		bri1-6-/- R2D2 Central Cell	1.67472	0.216245	21
	Tomato	726.963	103400	1412490
	Venus background	49.199	6997.81	95593
	Tomato background	40.724	5792.36	79126
2	Venus	696.743	96908.6	1323812	1.59763	1.59763
	Tomato	475.847	66184.6	904109
	Venus background	57.119	7944.56	108526
	Tomato background	75.488	10499.5	143428
3	Venus	627.86	74688.2	1020272	1.45647	1.45646
	Tomato	456.048	54250	741078
	Venus background	60.494	7196.12	98302
	Tomato background	66.498	7910.37	108059
4	Venus	865.758	106917	1460533	1.48004	1.48004
	Tomato	601.664	74302.8	1015007
	Venus background	52.533	6487.58	88623
	Tomato background	52.202	6446.73	88065
5	Venus	998.267	125401	1713026	1.54807	1.54806
	Tomato	658.024	82660	1129170
	Venus background	38.464	4831.84	66005
	Tomato background	38.023	4776.35	65247
6	Venus	1045.85	132527	1810370	1.86702	1.86702
	Tomato	576.809	73091.2	998456
	Venus background	39.924	5059.07	69109
	Tomato background	38.021	4817.86	65814
7	Venus	1242.83	172589	2357641	1.46735	1.46735
	Tomato	840.707	116748	1594822
	Venus background	41.598	5776.62	78911
	Tomato background	22.071	3064.99	41869
8	Venus	1597.31	195857	2675494	1.96966	1.96966
	Tomato	849.358	104146	1422675
	Venus background	41.944	5143.03	70256
	Tomato background	59.695	7319.61	99989
9	Venus	1122.66	123604	1688487	1.51755	1.51755
	Tomato	760.218	83699.3	1143368
	Venus background	44.939	4947.73	67588
	Tomato background	50.045	5509.86	75267
10	Venus	1042.47	118056	1612700	1.68259	1.68259
	Tomato	628.695	71197.8	972591
	Venus background	42.725	4838.43	66095
	Tomato background	34.525	3909.84	53410
11	Venus	2414.78	291674	3984386	2.11968	2.11968
	Tomato	1207.98	145908	1993162
	Venus background	62.321	7527.52	102829
	Tomato background	98.159	11856.3	161962
12	Venus	964.598	96668.6	1320534	1.93243	1.93242
	Tomato	519.064	52018.8	710599
	Venus background	45.022	4511.94	61635
	Tomato background	43.198	4329.15	59138
13	Venus	666.677	116152	1586691	1.56803	1.56803
	Tomato	434.366	75677.8	1033790
	Venus background	43.71	7615.43	104030
	Tomato background	37.073	6459.03	88233
14	Venus	900.518	118923	1624534	1.72112	1.72112
	Tomato	545.561	72047	984192
	Venus background	36.734	4851.17	66269
	Tomato background	43.689	5769.59	78815
15	Venus	977.806	120468	1645647	1.73708	1.73708
	Tomato	584.869	72057.4	984334
	Venus background	49.057	6043.96	82563
	Tomato background	50.209	6185.83	84501
16	Venus	997.681	108675	1484549	1.45976	1.45976
	Tomato	782.138	85196.6	1163821
	Venus background	58.841	6409.39	87555
	Tomato background	138.989	15139.8	206816
17	Venus	881.857	115426	1576761	1.29619	1.29619
	Tomato	695.681	91057.1	1243878
	Venus background	48.573	6357.64	86848
	Tomato background	52.807	6911.87	94419
18	Venus	900.404	106582	1455954	1.48914	1.48914
	Tomato	626.249	74129.8	1012644
	Venus background	42.224	4998.16	68277
	Tomato background	49.957	5913.51	80781
19	Venus	920.043	88431.9	1208017	1.7563	1.7563
	Tomato	535.122	51434.4	702615
	Venus background	44.359	4263.63	58243
	Tomato background	36.526	3510.8	47959
20	Venus	646.088	73782.3	1007897	1.84259	1.84259
	Tomato	356.346	40694.1	555899
	Venus background	45.718	5220.92	71320
	Tomato background	30.516	3484.89	47605
21	Venus	1288.59	174039	2377441	1.67686	1.67686
	Tomato	772.758	104370	1425739
	Venus background	43.492	5874.05	80242
	Tomato background	30.243	4084.72	55799

## Sheet: bri1-6 R2D2 Endosperm
Seed	Nuclei	Fluorescence	Mean	Intensity Density	Raw Intensity Density	Ratio Mean	Ratio Density			Average	SD	Total
1	1	Venus	1327.46	73756.5	1007545	2.03054	2.03054		bri1-6-/- R2D2 Central Cell	1.67472	0.216245	21
		Tomato	698.874	38830.8	530445				bri1-6-/- R2D2 Endosperm	1.79525	0.354374	30
		Venus background	47.038	2613.54	35702
		Tomato background	68.289	3794.25	51831
	2	Venus	1310.21	58890.7	804472	1.76168	1.76168
		Tomato	792.161	35605.6	486387
		Venus background	46.829	2104.84	28753
		Tomato background	75.011	3371.57	46057
	Average					1.89611	1.89611
2	1	Venus	728.173	24680.4	337144	1.09006	1.09006
		Tomato	652.6	22118.9	302154
		Venus background	50.089	1697.68	23191
		Tomato background	30.538	1035.03	14139
	2	Venus	661.147	22699	310078	1.30062	1.30062
		Tomato	511.348	17556	239822
		Venus background	52.582	1805.29	24661
		Tomato background	43.443	1491.54	20375
	Average					1.19534	1.19534
3	1	Venus	686.05	42336.9	578340	1.79263	1.79263
		Tomato	426.501	26319.8	359540
		Venus background	47.924	2957.45	40400
		Tomato background	70.529	4352.43	59456
	2	Venus	748.255	42724.8	583639	1.52402	1.52402
		Tomato	504.04	28780.3	393151
		Venus background	46.133	2634.18	35984
		Tomato background	43.336	2474.45	33802
	Average					1.65832	1.65833
4	1	Venus	359.012	17923.8	244846	0.972701	0.972702
		Tomato	366.371	18291.2	249865
		Venus background	45.062	2249.71	30732
		Tomato background	43.61	2177.24	29742
	2	Venus	457.808	22353.5	305358	1.07325	1.07325
		Tomato	433.465	21164.9	289121
		Venus background	45.024	2198.39	30031
		Tomato background	48.853	2385.36	32585
	Average					1.02297	1.02298
5	1	Venus	715.5	40959.3	559521	1.68399	1.68398
		Tomato	419.423	24010.2	327989
		Venus background	41.749	2389.97	32648
		Tomato background	19.33	1106.56	15116
	2	Venus	768.269	45104.9	616152	1.3544	1.3544
		Tomato	559.874	32870.1	449019
		Venus background	49.085	2881.76	39366
		Tomato background	28.875	1695.26	23158
	Average					1.51919	1.51919
6	1	Venus	856.302	33411.1	456409	2.00171	2.00171
		Tomato	431.529	16837.3	230005
		Venus background	43.968	1715.54	23435
		Tomato background	25.709	1003.12	13703
	2	Venus	806.515	35542.3	485522	1.73128	1.73128
		Tomato	469.54	20692.1	282663
		Venus background	44.774	1973.15	26954
		Tomato background	29.553	1302.38	17791
	3	Venus	551.051	21258.8	290404	1.97844	1.97844
		Tomato	292.548	11286.1	154173
		Venus background	48.723	1879.66	25677
		Tomato background	38.647	1490.95	20367
	Average					1.90381	1.90381
7	1	Venus	811.436	35521.5	485239	1.69012	1.69012
		Tomato	509.906	22321.7	304924
		Venus background	48.468	2121.75	28984
		Tomato background	58.477	2559.88	34969
	2	Venus	1007.61	50083.8	684165	1.92742	1.92742
		Tomato	554.891	27581.2	376771
		Venus background	48.031	2387.41	32613
		Tomato background	57.037	2835.05	38728
	Average					1.80877	1.80877
8	1	Venus	1026.63	51104.3	698106	2.34467	2.34467
		Tomato	443.031	22053.6	301261
		Venus background	44.707	2225.48	30401
		Tomato background	24.243	1206.77	16485
	2	Venus	930.336	47605.1	650305	1.78801	1.78801
		Tomato	520.757	26647	364009
		Venus background	47.057	2407.91	32893
		Tomato background	26.757	1369.14	18703
	Average					2.06634	2.06634
9	1	Venus	683.406	32518.3	444214	1.62153	1.62153
		Tomato	428.695	20398.5	278652
		Venus background	47.917	2280.02	31146
		Tomato background	36.788	1750.46	23912
	2	Venus	596.138	28365.9	387490	1.4595	1.4595
		Tomato	432.249	20567.6	280962
		Venus background	50.514	2403.59	32834
		Tomato background	58.406	2779.12	37964
	3	Venus	566.065	24821.6	339073	1.64254	1.64254
		Tomato	354.087	15526.5	212098
		Venus background	45.397	1990.64	27193
		Tomato background	37.097	1626.67	22221
	Average					1.57452	1.57452
10	1	Venus	617.558	35940.3	490959	1.61286	1.61286
		Tomato	427.127	24857.7	339566
		Venus background	51.533	2999.1	40969
		Tomato background	76.182	4433.61	60565
	Average					1.61286	1.61286
11	1	Venus	685.474	35376.6	483259	1.4979	1.4979
		Tomato	451.732	23313.4	318471
		Venus background	42.068	2171.09	29658
		Tomato background	22.193	1145.35	15646
	2	Venus	575.813	30939.5	422647	1.86292	1.86292
		Tomato	304.161	16343.1	223254
		Venus background	41.101	2208.42	30168
		Tomato background	17.132	920.543	12575
	Average					1.68041	1.68041
12	1	Venus	569.071	27494.5	375587	2.09344	2.09344
		Tomato	268.782	12986.1	177396
		Venus background	41.988	2028.63	27712
		Tomato background	17.003	821.498	11222
	2	Venus	551.821	21854	298535	2.49354	2.49355
		Tomato	260.773	10327.5	141078
		Venus background	55.163	2184.63	29843
		Tomato background	61.595	2439.38	33323
	Average					2.29349	2.29349
13	1	Venus	619.178	36397.1	497200	2.20207	2.20207
		Tomato	374.993	22043.2	301119
		Venus background	82.278	4836.53	66069
		Tomato background	131.177	7710.97	105335
	2	Venus	887.446	44760.7	611450	2.16569	2.16568
		Tomato	444.006	22394.6	305920
		Venus background	46.456	2343.12	32008
		Tomato background	55.681	2808.41	38364
	Average					2.18388	2.18388
14	1	Venus	1725.05	104687	1430063	2.55185	2.55185
		Tomato	671.835	40771.2	556951
		Venus background	41.702	2530.74	34571
		Tomato background	12.179	739.07	10096
	2	Venus	1270.12	69083	943703	2.25304	2.25304
		Tomato	558.713	30388.8	415124
		Venus background	41.4	2251.76	30760
		Tomato background	13.35	726.113	9919
	Average					2.40245	2.40244
15	1	Venus	643.754	32233.9	440328	1.73352	1.73352
		Tomato	384.716	19263.4	263146
		Venus background	39.077	1956.67	26729
		Tomato background	35.902	1797.68	24557
	2	Venus	528.333	32526.7	444328	2.26245	2.26245
		Tomato	298.898	18401.6	251373
		Venus background	37.209	2290.78	31293
		Tomato background	81.822	5037.33	68812
	Average					1.99799	1.99799
16	1	Venus	616.872	30707.2	419473	2.17396	2.17396
		Tomato	387.043	19266.5	263189
		Venus background	48	2389.39	32640
		Tomato background	125.368	6240.66	85250
	2	Venus	643.286	33623.1	459306	1.56853	1.56853
		Tomato	432.971	22630.4	309141
		Venus background	40.21	2101.69	28710
		Tomato background	48.486	2534.26	34619
	Average					1.87125	1.87125
17	1	Venus	548.024	35383.8	483357	1.73597	1.73597
		Tomato	322.467	20820.4	284416
		Venus background	36.603	2363.32	32284
		Tomato background	27.865	1799.14	24577
	2	Venus	695.356	39195.3	535424	1.76293	1.76293
		Tomato	401.161	22612.3	308894
		Venus background	37.213	2097.59	28654
		Tomato background	27.838	1569.13	21435
	Average					1.74945	1.74945
18	1	Venus	1355.03	62888.9	859089	1.42974	1.42974
		Tomato	987.084	45812	625811
		Venus background	43.065	1998.69	27303
		Tomato background	69.459	3223.69	44037
	2	Venus	1039.02	31184.9	425999	2.02836	2.02836
		Tomato	581.337	17448.1	238348
		Venus background	62.944	1889.18	25807
		Tomato background	100.122	3005.03	41050
	Average					1.72905	1.72905
19	1	Venus	1031.46	55422.5	757094	1.4996	1.4996
		Tomato	739.263	39722	542619
		Venus background	44.349	2382.94	32552
		Tomato background	81.01	4352.8	59461
	2	Venus	668.347	38896	531336	1.22274	1.22274
		Tomato	556.683	32397.5	442563
		Venus background	39.337	2289.32	31273
		Tomato background	42.258	2459.3	33595
	3	Venus	599.066	36091.9	493031	1.33884	1.33884
		Tomato	524.909	31624.2	432000
		Venus background	48.255	2907.23	39714
		Tomato background	113.499	6838.01	93410
	Average					1.35373	1.35373
20	1	Venus	661.765	24125.1	329559	1.35292	1.35292
		Tomato	503.165	18343.2	250576
		Venus background	41.436	1510.57	20635
		Tomato background	44.655	1627.91	22238
	2	Venus	712.815	22803.1	311500	1.79182	1.79182
		Tomato	446.14	14272.1	194963
		Venus background	50.114	1603.17	21900
		Tomato background	76.293	2440.63	33340
	Average					1.57237	1.57237
21	1	Venus	727.176	33802.6	461757	1.66154	1.66154
		Tomato	466.457	21683.1	296200
		Venus background	35.296	1640.73	22413
		Tomato background	50.049	2326.5	31781
	2	Venus	529.681	28538.3	389845	1.60116	1.60117
		Tomato	347.874	18742.8	256035
		Venus background	33.171	1787.21	24414
		Tomato background	37.781	2035.59	27807
	Average					1.63135	1.63136
22	1	Venus	800.132	21262	290448	1.58882	1.58882
		Tomato	534.215	14195.8	193920
		Venus background	40.017	1063.36	14526
		Tomato background	55.799	1482.75	20255
	2	Venus	778.182	22273.8	304269	1.58478	1.58478
		Tomato	491.91	14079.9	192337
		Venus background	37.174	1064.02	14535
		Tomato background	24.332	696.465	9514
	Average					1.5868	1.5868
23	1	Venus	1228.18	65183.2	890430	1.75368	1.75368
		Tomato	716.759	38040.6	519650
		Venus background	38.854	2062.09	28169
		Tomato background	38.571	2047.08	27964
	2	Venus	963.864	59269.5	809646	1.71274	1.71274
		Tomato	591.238	36356.1	496640
		Venus background	41.635	2560.17	34973
		Tomato background	52.785	3245.8	44339
	Average					1.73321	1.73321
24	1	Venus	1341.79	58247	795679	1.98897	1.98897
		Tomato	741.987	32209.7	439998
		Venus background	65.258	2832.86	38698
		Tomato background	100.184	4348.99	59409
	Average					1.98897	1.98897
25	1	Venus	434.667	27523.8	375987	2.61583	2.61584
		Tomato	198.731	12583.9	171902
		Venus background	40.828	2585.28	35316
		Tomato background	48.171	3050.27	41668
	2	Venus	448.829	18103.8	247305	1.84142	1.84142
		Tomato	251.356	10138.6	138497
		Venus background	36.691	1479.97	20217
		Tomato background	27.541	1110.87	15175
	Average					2.22863	2.22863
26	1	Venus	516.034	28823	393734	2.67746	2.67746
		Tomato	207.131	11569.3	158041
		Venus background	41.958	2343.56	32014
		Tomato background	30.069	1679.52	22943
	2	Venus	480.614	24487.3	334507	2.60912	2.60913
		Tomato	190.144	9687.84	132340
		Venus background	39.892	2032.52	27765
		Tomato background	21.228	1081.59	14775
	Average					2.64329	2.6433
26	1	Venus	540.652	23509.3	321147	1.37487	1.37487
		Tomato	392.177	17053.1	232953
		Venus background	33.274	1446.88	19765
		Tomato background	23.141	1006.26	13746
	2	Venus	606.428	26369.5	360218	1.50789	1.50789
		Tomato	487.791	21210.8	289748
		Venus background	49.33	2145.03	29302
		Tomato background	118.335	5145.6	70291
	Average					1.44138	1.44138
26	1	Venus	578.239	40551.7	553953	1.86388	1.86388
		Tomato	316.443	22192	303152
		Venus background	32.744	2296.34	31369
		Tomato background	23.777	1667.44	22778
	2	Venus	438.474	34826.5	475744	1.49819	1.49818
		Tomato	286.37	22745.4	310711
		Venus background	31.444	2497.51	34117
		Tomato background	14.688	1166.58	15936
	Average					1.68103	1.68103
27	1	Venus	727.878	62661.6	855984	1.64324	1.64324
		Tomato	509.541	43865.4	599220
		Venus background	42.346	3645.5	49799
		Tomato background	92.357	7950.85	108612
	Average					1.64324	1.64324
28	1	Venus	602.567	34450.3	470605	2.55264	2.55264
		Tomato	344.702	19707.5	269212
		Venus background	44.369	2536.67	34652
		Tomato background	126.027	7205.27	98427
	2	Venus	500.175	28596.3	390637	1.82222	1.82222
		Tomato	288.831	16513.2	225577
		Venus background	35.679	2039.84	27865
		Tomato background	33.924	1939.55	26495
	Average					2.18743	2.18743

## Sheet: Statistics
R2D2			R2D2 bri1-6-/-			R2D2 det2-1-/-
Central Cell	Endosperm		Central Cell	Endosperm		Central Cell	Endosperm
2.00516	1.4356		1.98357	1.89611		1.72076	1.81507
1.90877	1.39137		1.59763	1.19534		1.92561	1.98556
1.62327	1.02999		1.45647	1.65832		1.52989	2.5056
1.91155	0.849241		1.48004	1.02297		1.53805	1.76635
1.84323	1.17351		1.54807	1.51919		1.35571	1.18135
2.27803	0.886273		1.86702	1.90381		1.52761	2.19478
1.88807	0.944637		1.46735	1.80877		1.71146	0.703403
2.25082	0.955521		1.96966	2.06634		1.39908	1.09713
2.5023	0.941261		1.51755	1.57452		2.612	0.857031
2.04225	1.18875		1.68259	1.61286		1.91303	1.5687
2.49321	1.72912		2.11968	1.68041		1.72323	1.47958
1.81423	1.50523		1.93243	2.29349		1.74821	1.59558
1.85405	1.27058		1.56803	2.18388		1.73355	1.42679
1.89967	1.40116		1.72112	2.40245		1.82273	1.91006
2.18517	1.80821		1.73708	1.99799		1.79761	1.92762
2.48068	1.80485		1.45976	1.87125			1.5512
2.08822	1.87462		1.29619	1.74945			2.19239
1.94652	1.87462		1.48914	1.72905			1.14381
2.14302	0.922186		1.7563	1.35373			1.76284
2.36751	0.929567		1.84259	1.57237		T-test	0.359887
1.76854	1.07429		1.67686	1.63135
2.06038	1.55234			1.5868
2.05831				1.73321
2.26717				1.98897
2.83547				2.22863
1.97388				2.64329
2.28372				1.44138
1.6876				1.68103
2.65537				1.64324
1.57376				2.18743
1.80428			T-test	0.138796
1.96958
T-test	2.33824e-10
