# Supplementary material for: Seed coat-derived brassinosteroid signaling regulates endosperm development
Source: Nat Commun. 2024 Oct 29;15:9352. doi: 10.1038/s41467-024-53671-x (PMC11522626; doi:10.1038/s41467-024-53671-x)
Supplement: Supplementary file 6 — Source Data [file 41467_2024_53671_MOESM6_ESM.zip › Source_Data_Fig5b_R2D2_Sporophyte.xlsx]

## Sheet: R2D2
		Integuments						Seed Coat
Ovule	Channel (C)	Average Mean	SD	Calculation Mean		Seed	Channel (C)	Average Mean	SD	Calculation Mean			Average	SD	Total
1	YFP (C1)	944.66	279.35	0.582003		1	YFP (C1)	137.825	24.8426	0.122465		R2D2 Integuments	0.624885	0.0805614	31
	RFP (C2)	1623.12	270.18				RFP (C2)	1125.42	227.181			R2D2 Seed Coat	0.149194	0.0410842	31
2	YFP (C1)	911.837	172.541	0.620154		2	YFP (C1)	146.489	22.0228	0.116809
	RFP (C2)	1470.34	195.521				RFP (C2)	1254.09	247.907
3	YFP (C1)	908.684	305.74	0.605374		3	YFP (C1)	141.961	31.0069	0.12565
	RFP (C2)	1501.03	292.785				RFP (C2)	1129.81	215.359
4	YFP (C1)	811.98	235.029	0.657671		4	YFP (C1)	88.3322	19.555	0.131478
	RFP (C2)	1234.63	194.985				RFP (C2)	671.842	156.725
5	YFP (C1)	993.942	261.579	0.571385		5	YFP (C1)	110.266	19.8832	0.167323
	RFP (C2)	1739.53	291.141				RFP (C2)	659	117.9
6	YFP (C1)	790.415	246.523	0.590978		6	YFP (C1)	104.905	22.5338	0.138165
	RFP (C2)	1337.47	296.069				RFP (C2)	759.275	156.654
7	YFP (C1)	1023.11	229.174	0.684881		7	YFP (C1)	90.7366	17.1772	0.137926
	RFP (C2)	1493.85	286.233				RFP (C2)	657.864	146.582
8	YFP (C1)	662.799	190.312	0.523026		8	YFP (C1)	93.167	15.7375	0.125328
	RFP (C2)	1267.24	276.73				RFP (C2)	743.385	121.534
9	YFP (C1)	950.458	259.32	0.610964		9	YFP (C1)	93.0599	13.9549	0.0981488
	RFP (C2)	1555.67	239.171				RFP (C2)	948.151	179.505
10	YFP (C1)	525.262	118.9	0.550951		10	YFP (C1)	176.58	42.9005	0.192863
	RFP (C2)	953.373	163.221				RFP (C2)	915.572	184.641
11	YFP (C1)	732.869	180.096	0.68998		11	YFP (C1)	252.866	60.3313	0.238898
	RFP (C2)	1062.16	180.309				RFP (C2)	1058.47	178.783
12	YFP (C1)	839.306	223.984	0.628698		12	YFP (C1)	93.1738	19.7111	0.130851
	RFP (C2)	1334.99	285.78				RFP (C2)	712.061	122.09
13	YFP (C1)	567.783	139.549	0.546387		13	YFP (C1)	124.687	28.0454	0.139068
	RFP (C2)	1039.16	177.393				RFP (C2)	896.589	216.453
14	YFP (C1)	1020.9	303.005	0.670221		14	YFP (C1)	138.712	43.6641	0.151378
	RFP (C2)	1523.23	271.179				RFP (C2)	916.328	188.983
15	YFP (C1)	804.592	170.427	0.587439		15	YFP (C1)	106.846	24.6089	0.14481
	RFP (C2)	1369.66	284.414				RFP (C2)	737.836	111.704
16	YFP (C1)	1038.73	264.028	0.594886		16	YFP (C1)	94.1878	20.9814	0.161355
	RFP (C2)	1746.1	297.287				RFP (C2)	583.729	115.959
17	YFP (C1)	961.68	221.449	0.857999		17	YFP (C1)	112.112	16.5251	0.144146
	RFP (C2)	1120.84	167.579				RFP (C2)	777.767	125.134
18	YFP (C1)	749.74	226.142	0.506492		18	YFP (C1)	109.419	29.3316	0.131658
	RFP (C2)	1480.26	214.786				RFP (C2)	831.085	129.879
19	YFP (C1)	573.586	191.49	0.501579		19	YFP (C1)	148.108	56.7572	0.17342
	RFP (C2)	1143.56	210.435				RFP (C2)	854.04	213.426
20	YFP (C1)	982.011	300.246	0.75277		20	YFP (C1)	177.395	65.2961	0.173371
	RFP (C2)	1304.53	247.268				RFP (C2)	1023.21	195.899
21	YFP (C1)	622.48	161.853	0.589827		21	YFP (C1)	132.381	38.7888	0.118886
	RFP (C2)	1055.36	269.831				RFP (C2)	1113.51	262.113
22	YFP (C1)	1028.57	287.873	0.773733		22	YFP (C1)	90.0189	12.8585	0.0920854
	RFP (C2)	1329.36	235.768				RFP (C2)	977.559	173.448
23	YFP (C1)	754.849	159.563	0.641764		23	YFP (C1)	173.315	70.434	0.257002
	RFP (C2)	1176.21	240.66				RFP (C2)	674.373	123.21
24	YFP (C1)	1042.43	220.817	0.682925		24	YFP (C1)	137.615	34.1097	0.2439
	RFP (C2)	1526.42	212.921				RFP (C2)	564.226	161.119
25	YFP (C1)	798.749	209.915	0.600735		25	YFP (C1)	135.292	34.0604	0.179821
	RFP (C2)	1329.62	134.402				RFP (C2)	752.37	156.025
26	YFP (C1)	1144.52	248.143	0.692147		26	YFP (C1)	108.683	24.0842	0.159098
	RFP (C2)	1653.58	245.489				RFP (C2)	683.12	145.94
27	YFP (C1)	959.79	210.275	0.717868		27	YFP (C1)	78.4227	16.4447	0.176621
	RFP (C2)	1337	273.466				RFP (C2)	444.016	94.812
28	YFP (C1)	963.075	222.534	0.560811		28	YFP (C1)	119.664	58.6448	0.121979
	RFP (C2)	1717.29	281.258				RFP (C2)	981.023	230.166
29	YFP (C1)	710.23	196.884	0.62473		29	YFP (C1)	78.5143	11.9893	0.0994708
	RFP (C2)	1136.86	281.1				RFP (C2)	789.32	131.168
30	YFP (C1)	876.919	218.495	0.534831		30	YFP (C1)	58.7232	5.52108	0.107056
	RFP (C2)	1639.62	318.166				RFP (C2)	548.528	103.502
31	YFP (C1)	816.506	176.757	0.618242		31	YFP (C1)	67.1577	8.82576	0.123982
	RFP (C2)	1320.69	148.476				RFP (C2)	541.673	107.394

## Sheet: R2D2 det2-1
		Integuments						Seed Coat
Ovule	Channel (C)	Average Mean	SD	Calculation Mean		Seed	Channel (C)	Average Mean	SD	Calculation Mean			Average	SD	Total
1	YFP (C1)	379.41	168.998	0.477517		1	YFP (C1)	353.251	148.377	0.316108		R2D2 det2-1-/- Integuments	0.676762	0.165004	46
	RFP (C2)	794.547	123.915				RFP (C2)	1117.5	227.838			R2D2 det2-1-/- Seed Coat	0.299724	0.135484	39
2	YFP (C1)	317.086	109.156	0.458202		2	YFP (C1)	190.077	66.6164	0.214572
	RFP (C2)	692.023	98.9401				RFP (C2)	885.844	97.3574
3	YFP (C1)	604.759	232.168	0.578844		3	YFP (C1)	211.692	94.2538	0.195162
	RFP (C2)	1044.77	224.73				RFP (C2)	1084.7	176.506
4	YFP (C1)	394.043	116.131	0.487447		4	YFP (C1)	101.881	21.6005	0.128923
	RFP (C2)	808.381	161.369				RFP (C2)	790.244	155.524
5	YFP (C1)	542.418	134.837	0.620242		5	YFP (C1)	215.273	80.8834	0.282039
	RFP (C2)	874.526	108.909				RFP (C2)	763.273	149.221
6	YFP (C1)	473.983	181.7	0.520039		6	YFP (C1)	226.735	49.4453	0.246937
	RFP (C2)	911.438	252.399				RFP (C2)	918.191	154.311
7	YFP (C1)	403.429	118.017	0.39953		7	YFP (C1)	151.488	21.45	0.150638
	RFP (C2)	1009.76	204.048				RFP (C2)	1005.64	153.691
8	YFP (C1)	656.742	216.535	0.650723		8	YFP (C1)	178.591	71.3798	0.21011
	RFP (C2)	1009.25	183.788				RFP (C2)	849.99	167.66
9	YFP (C1)	508.046	164.686	0.457782		9	YFP (C1)	213.478	62.3448	0.225552
	RFP (C2)	1109.8	225.492				RFP (C2)	946.468	176.158
10	YFP (C1)	495.706	124.717	0.500952		10	YFP (C1)	176.548	68.06	0.322141
	RFP (C2)	989.528	128.209				RFP (C2)	548.045	129.553
11	YFP (C1)	321.445	103.353	0.407805		11	YFP (C1)	147.086	52.7388	0.337045
	RFP (C2)	788.232	160.136				RFP (C2)	436.399	93.294
12	YFP (C1)	542.881	251.946	0.63505		12	YFP (C1)	159.762	53.0276	0.390893
	RFP (C2)	854.863	174.48				RFP (C2)	408.71	80.1896
13	YFP (C1)	1171.49	737.719	0.661429		13	YFP (C1)	243.108	111.155	0.408677
	RFP (C2)	1771.15	414.201				RFP (C2)	594.866	115.286
14	YFP (C1)	954.07	380.391	0.65454		14	YFP (C1)	246.625	94.6184	0.650458
	RFP (C2)	1457.62	249.832				RFP (C2)	379.156	74.6222
15	YFP (C1)	1091.25	562.51	0.749207		15	YFP (C1)	95.565	26.0019	0.193568
	RFP (C2)	1456.54	319.523				RFP (C2)	493.703	85.6918
16	YFP (C1)	859.663	215.823	0.663116		16	YFP (C1)	109.094	32.9166	0.298122
	RFP (C2)	1296.4	215.193				RFP (C2)	365.938	76.7705
17	YFP (C1)	1365.27	378.203	0.888778		17	YFP (C1)	103.736	26.0253	0.326491
	RFP (C2)	1536.12	236.322				RFP (C2)	317.73	65.908
18	YFP (C1)	655.555	204.949	0.570415		18	YFP (C1)	98.8758	17.3257	0.124229
	RFP (C2)	1149.26	205.391				RFP (C2)	795.914	193.448
19	YFP (C1)	659.988	190.175	0.571023		19	YFP (C1)	114.766	21.7392	0.138367
	RFP (C2)	1155.8	194.943				RFP (C2)	829.43	120.395
20	YFP (C1)	600.239	155.531	0.694474		20	YFP (C1)	109.792	26.6404	0.16622
	RFP (C2)	864.308	106.246				RFP (C2)	660.524	187.256
21	YFP (C1)	678.508	186.405	0.731078		21	YFP (C1)	232.847	59.6014	0.279575
	RFP (C2)	928.093	150.838				RFP (C2)	832.86	190.14
22	YFP (C1)	768.895	202.06	0.730139		22	YFP (C1)	185.134	38.9607	0.346609
	RFP (C2)	1053.08	160.856				RFP (C2)	534.13	85.5669
23	YFP (C1)	502.469	115.742	0.659642		23	YFP (C1)	156.91	45.3338	0.207472
	RFP (C2)	761.73	92.1532				RFP (C2)	756.294	149.693
24	YFP (C1)	812.797	260.224	0.73689		24	YFP (C1)	91.5988	21.8739	0.157934
	RFP (C2)	1103.01	132.813				RFP (C2)	579.983	158.744
25	YFP (C1)	524.776	100.741	0.732597		25	YFP (C1)	91.8327	19.9994	0.160262
	RFP (C2)	716.323	102.894				RFP (C2)	573.016	153.276
26	YFP (C1)	679.18	206.949	0.751997		26	YFP (C1)	362.823	95.2603	0.496891
	RFP (C2)	903.168	175.518				RFP (C2)	730.186	143.157
27	YFP (C1)	566.11	103.523	0.654707		27	YFP (C1)	109.954	20.4273	0.155843
	RFP (C2)	864.677	160.378				RFP (C2)	705.542	116.632
28	YFP (C1)	588.777	125.509	0.583467		28	YFP (C1)	161.12	40.1399	0.237042
	RFP (C2)	1009.1	115.757				RFP (C2)	679.71	127.039
29	YFP (C1)	710.88	198.675	0.60746		29	YFP (C1)	242.438	66.0304	0.469519
	RFP (C2)	1170.25	164.337				RFP (C2)	516.354	97.5884
30	YFP (C1)	809.534	296.891	0.747016		30	YFP (C1)	188.907	56.0191	0.264773
	RFP (C2)	1083.69	176.159				RFP (C2)	713.468	119.164
31	YFP (C1)	689.915	188.328	0.66315		31	YFP (C1)	236.699	55.7788	0.430729
	RFP (C2)	1040.36	171.013				RFP (C2)	549.531	118.531
32	YFP (C1)	587.16	108.997	0.688456		32	YFP (C1)	367.397	109.397	0.543286
	RFP (C2)	852.865	116.263				RFP (C2)	676.25	135.546
33	YFP (C1)	991.944	268.67	0.652792		33	YFP (C1)	232.68	77.843	0.387389
	RFP (C2)	1519.54	269.992				RFP (C2)	600.636	122.135
34	YFP (C1)	399.076	191.244	0.314808		34	YFP (C1)	122.518	27.0397	0.253014
	RFP (C2)	1267.68	190.37				RFP (C2)	484.235	80.3223
35	YFP (C1)	1001.48	281.579	0.715307		35	YFP (C1)	178.352	52.4442	0.339293
	RFP (C2)	1400.07	239.91				RFP (C2)	525.658	79.4848
36	YFP (C1)	1160.54	212.31	0.876567		36	YFP (C1)	112.399	18.7739	0.224697
	RFP (C2)	1323.96	185.263				RFP (C2)	500.225	64.6026
37	YFP (C1)	809.37	256.614	0.599533		37	YFP (C1)	357.997	114.746	0.631522
	RFP (C2)	1350	169.97				RFP (C2)	566.88	94.8836
38	YFP (C1)	1145.13	356.639	0.835928		38	YFP (C1)	269.67	69.52	0.477039
	RFP (C2)	1369.89	202.554				RFP (C2)	565.3	85.9
39	YFP (C1)	1191.59	355.825	0.845255		39	YFP (C1)	177.094	63.5076	0.300106
	RFP (C2)	1409.74	224.612				RFP (C2)	590.104	108.309
40	YFP (C1)	1375.98	377.895	0.83186
	RFP (C2)	1654.1	263.506
41	YFP (C1)	1474	258.514	0.933857
	RFP (C2)	1578.4	231.374
42	YFP (C1)	936.004	221.005	0.713358
	RFP (C2)	1312.11	184.746
43	YFP (C1)	1102.29	225.62	0.779588
	RFP (C2)	1413.94	123.492
44	YFP (C1)	1432.65	321.916	1.01567
	RFP (C2)	1410.54	172.747
45	YFP (C1)	1530.11	474.99	1.09995
	RFP (C2)	1391.07	194.066
46	YFP (C1)	1478.06	387.55	0.982864
	RFP (C2)	1503.83	214.22

## Sheet: R2D2 bri1-6
		Integuments						Seed Coat
Ovule	Channel (C)	Average Mean	SD	Calculation Mean		Seed	Channel (C)	Average Mean	SD	Calculation Mean			Average	SD	Total
1	YFP (C1)	621.568	125.17	0.640211		1	YFP (C1)	119.196	32.1371	0.1924		R2D2 bri1-6-/- Tnteguments	0.678633	0.158638	32
	RFP (C2)	970.88	160.525				RFP (C2)	619.521	133.074			R2D2 bri1-6-/- Seed Coat	0.232741	0.131249	31
2	YFP (C1)	587.867	140.732	0.455312		2	YFP (C1)	227.615	69.5373	0.244582
	RFP (C2)	1291.13	235.563				RFP (C2)	930.63	176.718
3	YFP (C1)	660.415	288.363	0.614568		3	YFP (C1)	173.053	28.6183	0.191741
	RFP (C2)	1074.6	240.878				RFP (C2)	902.535	227.111
4	YFP (C1)	746.047	162.445	0.600735		4	YFP (C1)	112.515	25.866	0.156366
	RFP (C2)	1241.89	193.496				RFP (C2)	719.563	139.923
5	YFP (C1)	599.925	142.719	0.363424		5	YFP (C1)	138.011	29.7098	0.156947
	RFP (C2)	1650.76	247.934				RFP (C2)	879.349	111.031
6	YFP (C1)	542.033	189.555	0.354957		6	YFP (C1)	151.832	30.6411	0.214627
	RFP (C2)	1527.04	193.573				RFP (C2)	707.423	188.32
7	YFP (C1)	848.442	342.842	0.72909		7	YFP (C1)	262.156	70.7934	0.211045
	RFP (C2)	1163.7	276.121				RFP (C2)	1242.18	441.463
8	YFP (C1)	898.118	314.785	0.777356		8	YFP (C1)	92.2573	21.4455	0.161385
	RFP (C2)	1155.35	285.553				RFP (C2)	571.66	126.786
9	YFP (C1)	1288.11	374.612	0.887825		9	YFP (C1)	320.479	121.152	0.364549
	RFP (C2)	1450.86	249.7				RFP (C2)	879.112	145.424
10	YFP (C1)	1233.78	396.196	0.922073		10	YFP (C1)	59.9629	12.2736	0.111726
	RFP (C2)	1338.05	198.065				RFP (C2)	536.694	81.6057
11	YFP (C1)	1507.66	467.234	0.811456		11	YFP (C1)	93.6405	16.9558	0.176323
	RFP (C2)	1857.97	210.588				RFP (C2)	531.074	45.3069
12	YFP (C1)	1657.54	533.037	0.794518		12	YFP (C1)	104.105	20.902	0.201526
	RFP (C2)	2086.22	290.721				RFP (C2)	516.583	81.4354
13	YFP (C1)	1339.55	467.559	0.652802		13	YFP (C1)	98.7044	19.6093	0.214733
	RFP (C2)	2052	314.023				RFP (C2)	459.66	69.8831
14	YFP (C1)	1761.3	389.477	0.806707		14	YFP (C1)	141.392	38.4174	0.299872
	RFP (C2)	2183.32	289.917				RFP (C2)	471.508	87.6517
15	YFP (C1)	1700.84	438.442	0.723663		15	YFP (C1)	120.139	31.3947	0.305977
	RFP (C2)	2350.32	506.927				RFP (C2)	392.64	72.4404
16	YFP (C1)	1406.2	480.293	0.722807		16	YFP (C1)	182.818	52.0169	0.327863
	RFP (C2)	1945.47	592.645				RFP (C2)	557.604	86.6744
17	YFP (C1)	1364.56	286.635	0.665551		17	YFP (C1)	69.9894	19.7197	0.0858676
	RFP (C2)	2050.27	300.502				RFP (C2)	815.085	146.199
18	YFP (C1)	1668.51	553.338	1.00154		18	YFP (C1)	215.874	67.0788	0.191554
	RFP (C2)	1665.94	148.763				RFP (C2)	1126.96	188.109
19	YFP (C1)	951.721	245.452	0.59013		19	YFP (C1)	146.13	39.7523	0.143559
	RFP (C2)	1612.73	209.816				RFP (C2)	1017.91	267.809
20	YFP (C1)	479.509	145.067	0.521379		20	YFP (C1)	120.976	26.2108	0.129137
	RFP (C2)	919.694	139.543				RFP (C2)	936.803	174.162
21	YFP (C1)	808.932	263.021	0.581945		21	YFP (C1)	251.378	89.528	0.217685
	RFP (C2)	1390.05	260.258				RFP (C2)	1154.78	216.316
22	YFP (C1)	1532.79	501.189	0.768983		22	YFP (C1)	185.932	64.8882	0.194038
	RFP (C2)	1993.27	450.935				RFP (C2)	958.223	194.72
23	YFP (C1)	1545.36	551.961	0.913457		23	YFP (C1)	70.3963	11.0667	0.0785325
	RFP (C2)	1691.77	294.852				RFP (C2)	896.397	253.461
24	YFP (C1)	614.694	123.642	0.686888		24	YFP (C1)	172.948	108.842	0.124589
	RFP (C2)	894.897	139.171				RFP (C2)	1388.15	277.372
25	YFP (C1)	774.569	181.304	0.810048		25	YFP (C1)	281.264	84.3059	0.334729
	RFP (C2)	956.201	167.859				RFP (C2)	840.275	143.292
26	YFP (C1)	502.684	160.516	0.588203		26	YFP (C1)	54.6559	4.90325	0.0968161
	RFP (C2)	854.609	200.374				RFP (C2)	564.533	83.9054
27	YFP (C1)	718.038	190.493	0.866983		27	YFP (C1)	400.07	137.891	0.354254
	RFP (C2)	828.203	141.41				RFP (C2)	1129.33	189.695
28	YFP (C1)	371.36	85.069	0.567163		28	YFP (C1)	894.182	264.761	0.599695
	RFP (C2)	654.768	123.993				RFP (C2)	1491.06	265.332
29	YFP (C1)	503.225	151.086	0.565357		29	YFP (C1)	188.523	58.3316	0.217228
	RFP (C2)	890.101	118.515				RFP (C2)	867.858	181.542
30	YFP (C1)	326.521	74.9641	0.481973		30	YFP (C1)	188.54	48.7568	0.256
	RFP (C2)	677.467	81.9071				RFP (C2)	736.483	139.15
31	YFP (C1)	460.865	119.035	0.682187		31	YFP (C1)	441.292	176.538	0.65961
	RFP (C2)	675.57	98.181				RFP (C2)	669.02	177.489
32	YFP (C1)	356.574	113.56	0.566972
	RFP (C2)	628.909	85.9632

## Sheet: Summary
	Average	SD	Sample Number
R2D2 Integuments	0.624885	0.0805614	31
R2D2 Seed Coat	0.149194	0.0410842	31
R2D2 det2-1-/- Integuments	0.676762	0.165004	46
R2D2 det2-1-/- Seed Coat	0.299724	0.135484	39
R2D2 bri1-6-/- Integuments	0.678633	0.158638	32
R2D2 bri1-6-/- Seed Coat	0.232741	0.131249	31
	Average	SD
R2D2 Integuments	100	12.8922
R2D2 Seed Coat	23.8754	6.57468
R2D2 det2-1-/- Integuments	100	24.3813
R2D2 det2-1-/- Seed Coat	44.288	20.0194
R2D2 bri1-6-/- Integuments	100	23.376
R2D2 bri1-6-/- Seed Coat	34.2955	19.3402

## Sheet: Statistics
R2D2			R2D2 bri1-6-/-			R2D2 det2-1-/-
Integuments	Seed Coat		Integuments	Seed Coat		Integuments	Seed Coat
0.582003	0.122465		0.640211	0.1924		0.477517	0.316108
0.620154	0.116809		0.455312	0.244582		0.458202	0.214572
0.605374	0.12565		0.614568	0.191741		0.578844	0.195162
0.657671	0.131478		0.600735	0.156366		0.487447	0.128923
0.571385	0.167323		0.363424	0.156947		0.620242	0.282039
0.590978	0.138165		0.354957	0.214627		0.520039	0.246937
0.684881	0.137926		0.72909	0.211045		0.39953	0.150638
0.523026	0.125328		0.777356	0.161385		0.650723	0.21011
0.610964	0.0981488		0.887825	0.364549		0.457782	0.225552
0.550951	0.192863		0.922073	0.111726		0.500952	0.322141
0.68998	0.238898		0.811456	0.176323		0.407805	0.337045
0.628698	0.130851		0.794518	0.201526		0.63505	0.390893
0.546387	0.139068		0.652802	0.214733		0.661429	0.408677
0.670221	0.151378		0.806707	0.299872		0.65454	0.650458
0.587439	0.14481		0.723663	0.305977		0.749207	0.193568
0.594886	0.161355		0.722807	0.327863		0.663116	0.298122
0.857999	0.144146		0.665551	0.0858676		0.888778	0.326491
0.506492	0.131658		1.00154	0.191554		0.570415	0.124229
0.501579	0.17342		0.59013	0.143559		0.571023	0.138367
0.75277	0.173371		0.521379	0.129137		0.694474	0.16622
0.589827	0.118886		0.581945	0.217685		0.731078	0.279575
0.773733	0.0920854		0.768983	0.194038		0.730139	0.346609
0.641764	0.257002		0.913457	0.0785325		0.659642	0.207472
0.682925	0.2439		0.686888	0.124589		0.73689	0.157934
0.600735	0.179821		0.810048	0.334729		0.732597	0.160262
0.692147	0.159098		0.588203	0.0968161		0.751997	0.496891
0.717868	0.176621		0.866983	0.354254		0.654707	0.155843
0.560811	0.121979		0.567163	0.599695		0.583467	0.237042
0.62473	0.0994708		0.565357	0.217228		0.60746	0.469519
0.534831	0.107056		0.481973	0.256		0.747016	0.264773
0.618242	0.123982		0.682187	0.65961		0.66315	0.430729
T-test	8.98442e-31		0.566972			0.688456	0.543286
			0.652792			0.652792	0.387389
			0.314808			0.314808	0.253014
			0.715307			0.715307	0.339293
			0.876567			0.876567	0.224697
			0.599533			0.599533	0.631522
			0.835928			0.835928	0.477039
			0.845255			0.845255	0.300106
			0.83186			0.83186
			0.933857			0.933857
			0.713358			0.713358
			0.779588			0.779588
			1.01567			1.01567
			1.09995			1.09995
			0.982864			0.982864
			T-test	5.69198e-22		T-test	5.55233e-19
