# Supplementary material for: Seed coat-derived brassinosteroid signaling regulates endosperm development
Source: Nat Commun. 2024 Oct 29;15:9352. doi: 10.1038/s41467-024-53671-x (PMC11522626; doi:10.1038/s41467-024-53671-x)
Supplement: Supplementary file 6 — Source Data [file 41467_2024_53671_MOESM6_ESM.zip › Source_Data_FigS9b_R2D2_Compression.xlsx]

## Sheet: Plant 1 (1DAP)
R2D2 1DAP No Pressure					Calculation Mean	Calculation Density		R2D2 1DAP 24h Pressure					Calculation Mean	Calculation Density					Average	SD
Seed	Fluorescence	Mean	IntDensity	RawIntDensity				Seed	Fluorescence	Mean	IntDensity	RawIntDensity						Control	0.478008	0.206129
1	YFP	171.31	6755.22	51907	0.379789	0.37979		1	YFP	278.998	15612.9	119969	0.608651	0.608652				24h Compression	0.682408	0.190963
	RFP	369.71	14578.6	112022					RFP	441.033	24680.4	189644
	YFP_background	35.858	1413.98	10865					YFP_background	33.07	1850.6	14220
	RFP_background	13.059	514.967	3957					RFP_background	36.979	2069.37	15901
	YFP	212.233	6987.91	53695	0.359247	0.359247			YFP	200.518	11899.6	91436	0.51389	0.513887
	RFP	536.913	17678.2	135839					RFP	363.377	21564.3	165700
	YFP_background	38.569	1269.91	9758					YFP_background	32.493	1928.3	14817
	RFP_background	53.502	1761.59	13536					RFP_background	36.41	2160.73	16603
	Average				0.369518	0.369519			Average				0.561271	0.561269
2	YFP	105.492	8237.26	63295	0.436439	0.43644		2	YFP	416.076	12183.4	93617	0.591858	0.591858
	RFP	188.102	14687.8	112861					RFP	706.107	20676	158874
	YFP_background	33.782	2637.82	20269					YFP_background	36.156	1058.69	8135
	RFP_background	23.795	1858.02	14277					RFP_background	64.196	1879.75	14444
	YFP	81.721	4307.27	33097	0.303094	0.303095			YFP	393.33	10544.8	81026	0.66786	0.667858
	RFP	175.965	9274.61	71266					RFP	575.854	15438.1	118626
	YFP_background	33.583	1770.05	13601					YFP_background	33.15	888.732	6829
	RFP_background	17.143	903.568	6943					RFP_background	36.549	979.83	7529
	YFP	117.816	4998.45	38408	0.254611	0.25461			YFP	237.317	6825.49	52447	0.527126	0.527124
	RFP	343.331	14566.1	111926					RFP	426.1	12255.1	94168
	YFP_background	33.325	1413.85	10864					YFP_background	34.624	995.837	7652
	RFP_background	11.488	487.377	3745					RFP_background	41.575	1195.73	9188
	Average				0.331382	0.331382			Average				0.595614	0.595613
3	YFP	230.511	13139.5	100964	0.842525	0.842527		3	YFP	226.034	12854.9	98777	0.554882	0.554883
	RFP	257.84	14697.3	112934					RFP	417.387	23737.4	182398
	YFP_background	32.82	1870.77	14375					YFP_background	34.725	1974.89	15175
	RFP_background	23.199	1322.36	10161					RFP_background	72.613	4129.63	31732
	YFP	317.312	23951.2	184041	0.818069	0.818072			YFP	200.554	9004.57	69191	0.428799	0.428798
	RFP	366.852	27690.6	212774					RFP	410.954	18451.2	141779
	YFP_background	32.34	2441.05	18757					YFP_background	30.855	1385.35	10645
	RFP_background	18.505	1396.8	10733					RFP_background	15.2	682.458	5244
	Average				0.830297	0.830299			Average				0.491841	0.491841
4	YFP	182.803	7137.05	54841	0.618414	0.618416		4	YFP	314.72	12287.4	94416	0.745617	0.745616
	RFP	269.337	10515.5	80801					RFP	452.223	17655.8	135667
	YFP_background	36.01	1405.91	10803					YFP_background	42.903	1675.04	12871
	RFP_background	31.967	1248.05	9590					RFP_background	87.67	3422.83	26301
	YFP	166.195	4109.46	31577	0.44261	0.442608			YFP	262.474	11613.9	89241	0.721915	0.721911
	RFP	323.074	7988.56	61384					RFP	359.332	15899.7	122173
	YFP_background	34.705	858.148	6594					YFP_background	33.188	1468.51	11284
	RFP_background	25.995	642.765	4939					RFP_background	41.724	1846.18	14186
	YFP	98.023	2729.96	20977	0.569092	0.569097			Average				0.733766	0.733763
	RFP	135.192	3765.1	28931
	YFP_background	34.481	960.309	7379				5	YFP	280.383	16493.1	126733	0.613345	0.613344
	RFP_background	23.537	655.519	5037					RFP	424.352	24961.9	191807
	Average				0.543372	0.543373			YFP_background	31.533	1854.9	14253
									RFP_background	18.626	1095.65	8419
5	YFP	118.092	5671.02	43576	0.31196	0.311961			YFP	337.74	18460.6	141851	0.593903	0.593903
	RFP	274.439	13179.1	101268					RFP	534.264	29202.4	224391
	YFP_background	35.087	1684.93	12947					YFP_background	30.702	1678.17	12895
	RFP_background	8.363	401.615	3086					RFP_background	17.281	944.562	7258
	YFP	178.484	8687.29	66753	0.356378	0.356379			YFP	265.163	15873.9	121975	0.600728	0.600729
	RFP	413.195	20111.3	154535					RFP	400.82	23995	184377
	YFP_background	36.356	1769.53	13597					YFP_background	30.474	1824.31	14018
	RFP_background	14.382	700.027	5379					RFP_background	10.146	607.367	4667
	Average				0.334169	0.33417			Average				0.602659	0.602659
6	YFP	98.677	5997.15	46082	0.244134	0.244134		6	YFP	393.567	20129.1	154672	1.05808	1.05808
	RFP	289.221	17577.6	135066					RFP	408.875	20912.1	160688
	YFP_background	33.045	2008.33	15432					YFP_background	34.562	1767.7	13583
	RFP_background	20.385	1238.94	9520					RFP_background	69.578	3558.57	27344
	YFP	78.156	3834.6	29465	0.219028	0.21903			YFP	630.934	31284	240386	1.0805	1.0805
	RFP	223.188	10950.3	84142					RFP	592.748	29390.6	225837
	YFP_background	31.085	1525.12	11719					YFP_background	31.685	1571.06	12072
	RFP_background	8.279	406.169	3121					RFP_background	38.144	1891.34	14533
	YFP	71.258	3051.02	23444	0.200283	0.200283			Average				1.06929	1.06929
	RFP	210.41	9009	69225
	YFP_background	30.407	1301.93	10004				7	YFP	248.703	14823.8	113906	0.721846	0.721847
	RFP_background	6.444	275.899	2120					RFP	325.801	19419.2	149217
	Average				0.221148	0.221149			YFP_background	31.771	1893.68	14551
									RFP_background	25.277	1506.64	11577
7	YFP	169.237	7818.73	60079	0.518639	0.518636			YFP	210.445	11009.8	84599	0.815349	0.81535
	RFP	283.245	13085.9	100552					RFP	249.072	13030.6	100127
	YFP_background	33.38	1542.17	11850					YFP_background	31.776	1662.42	12774
	RFP_background	21.296	983.865	7560					RFP_background	29.94	1566.38	12036
	YFP	124.808	4986.48	38316	0.385987	0.385986			YFP	260.56	12716.1	97710	0.630046	0.630044
	RFP	252.583	10091.5	77543					RFP	386.208	18848	144828
	YFP_background	31.433	1255.86	9650					YFP_background	31.941	1558.83	11978
	RFP_background	10.671	426.341	3276					RFP_background	23.347	1139.38	8755
	YFP	97.792	4403.44	33836	0.58108	0.581082			Average				0.722413	0.722414
	RFP	123.578	5564.56	42758
	YFP_background	31.636	1424.52	10946
	RFP_background	9.728	438.054	3366
	Average				0.495236	0.495235
8	YFP	263.355	12646.8	97178	0.687131	0.68713
	RFP	350.014	16808.3	129155
	YFP_background	31.341	1505.08	11565
	RFP_background	12.358	593.442	4560
	YFP	272.865	15234.2	117059	0.756576	0.756574
	RFP	328.965	18366.3	141126
	YFP_background	30.62	1709.53	13136
	RFP_background	8.779	490.11	3766
	YFP	208.331	10167.1	78124	0.653112	0.653112
	RFP	281.211	13723.9	105454
	YFP_background	30.763	1501.3	11536
	RFP_background	9.331	455.363	3499
	Average				0.69894	0.698939

## Sheet: Plant 2 (1DAP)
R2D2 1DAP No Pressure					Calculation Mean	Calculation Density		R2D2 1DAP 24h Pressure					Calculation Mean	Calculation Density					Average	SD
Seed	Fluorescence	Mean	IntDensity	RawIntDensity				Seed	Fluorescence	Mean	IntDensity	RawIntDensity						Control	0.930836	0.441629
1	YFP	426.469	25419.5	195323	0.799459	0.799461		1	YFP	255.477	18186.7	139746	0.635204	0.635205				24h Compression	0.881676	0.312925
	RFP	519.592	30970	237973					RFP	384.196	27349.7	210155
	YFP_background	38.441	2291.26	17606					YFP_background	29.883	2127.28	16346
	RFP_background	34.229	2040.22	15677					RFP_background	29.044	2067.55	15887
	YFP	580.157	33220.9	255269	0.907689	0.907688			YFP	207.442	11608.6	89200	0.470529	0.470529
	RFP	618.484	35415.6	272133					RFP	404.784	22651.9	174057
	YFP_background	38.836	2223.85	17088					YFP_background	31.091	1739.85	13369
	RFP_background	22.111	1266.14	9729					RFP_background	29.991	1678.3	12896
	YFP	576.881	29129.4	223830	0.940214	0.940213			YFP	255.957	13823.8	106222	0.552472	0.55247
	RFP	594.51	30019.6	230670					RFP	474.554	25629.9	196940
	YFP_background	37.897	1913.59	14704					YFP_background	31.265	1688.58	12975
	RFP_background	21.253	1073.14	8246					RFP_background	67.851	3664.51	28158
	Average				0.882454	0.882454			Average				0.552735	0.552735
2	YFP	838.34	34367.2	264077	2.10497	2.10498		2a	YFP	368.16	16721.5	128488	1.34589	1.34589
	RFP	424.851	17416.5	133828					RFP	281.284	12775.7	98168
	YFP_background	38.054	1560	11987					YFP_background	31.298	1421.53	10923
	RFP_background	44.663	1830.95	14069					RFP_background	30.994	1407.73	10817
	YFP	667.373	26055.8	200212	1.80361	1.80361		2b	YFP	443.236	23015.5	176851	1.2453	1.2453
	RFP	382.74	14943	114822					RFP	370.351	19230.9	147770
	YFP_background	37.487	1463.56	11246					YFP_background	32.256	1674.91	12870
	RFP_background	33.503	1308.05	10051					RFP_background	40.326	2093.97	16090
	Average				1.95429	1.95429			Average				1.29559	1.2956
3	YFP	492.4	38320.6	294455	0.933128	0.933126		3	YFP	236.123	12445.4	95630	1.04675	1.04675
	RFP	517.928	40307.3	309721					RFP	212.19	11183.9	85937
	YFP_background	36.038	2804.66	21551					YFP_background	27.975	1474.49	11330
	RFP_background	28.861	2246.1	17259					RFP_background	13.338	703.021	5402
	YFP	443.704	32740.8	251580	0.902491	0.90249			YFP	231.434	11656.1	89565	1.0317	1.0317
	RFP	483.051	35644.3	273890					RFP	208.677	10509.9	80758
	YFP_background	41.332	3049.85	23435					YFP_background	28.514	1436.1	11035
	RFP_background	37.205	2745.32	21095					RFP_background	11.992	603.983	4641
	Average				0.917809	0.917808			Average				1.03922	1.03923
4	YFP	287.198	14875.7	114305	0.814554	0.814557		4	YFP	180.518	11746.4	90259	0.637176	0.637176
	RFP	364.827	18896.6	145201					RFP	261.806	17035.8	130903
	YFP_background	36.915	1912.03	14692					YFP_background	29.938	1948.08	14969
	RFP_background	57.563	2981.53	22910					RFP_background	25.482	1658.12	12741
	YFP	261.993	15070.4	115801	0.586524	0.586525			YFP	216.65	11447.2	87960	0.543278	0.543279
	RFP	414.848	23863	183363					RFP	378.333	19990	153603
	YFP_background	36.962	2126.11	16337					YFP_background	29.081	1536.57	11807
	RFP_background	31.179	1793.47	13781					RFP_background	33.079	1747.79	13430
	Average				0.700539	0.700541			Average				0.590227	0.590227
5	YFP	310.012	16178.5	124315	0.601343	0.601342		5	YFP	219.213	14720.7	113114	1.04156	1.04156
	RFP	474.648	24770.2	190334					RFP	223.052	14978.6	115095
	YFP_background	34.92	1822.36	14003					YFP_background	31.44	2111.27	16223
	RFP_background	17.185	896.8	6891					RFP_background	42.771	2872.21	22070
	YFP	275.756	13098.8	100651	0.600759	0.600761			YFP	212.23	12484.1	95928	0.819648	0.819648
	RFP	415.332	19728.8	151596					RFP	250.305	14723.9	113138
	YFP_background	33.885	1609.58	12368					YFP_background	29.819	1754.04	13478
	RFP_background	12.723	604.374	4644					RFP_background	27.757	1632.75	12546
	Average				0.601051	0.601051			Average				0.930603	0.930603
6	YFP	404.577	18164.9	139579	1.0566	1.0566
	RFP	397.272	17837	137059
	YFP_background	37.519	1684.54	12944
	RFP_background	49.878	2239.46	17208
	YFP	541.541	25935.4	199287	1.18423	1.18423
	RFP	475.647	22779.6	175038
	YFP_background	35.552	1702.63	13083
	RFP_background	48.375	2316.77	17802
	Average				1.12042	1.12042
7	YFP	241.496	10968.5	84282	0.505993	0.505993
	RFP	455.734	20699	159051
	YFP_background	36.708	1667.23	12811
	RFP_background	51.009	2316.77	17802
	YFP	304.609	12962.9	99607	0.685485	0.685484
	RFP	462.116	19665.8	151112
	YFP_background	36.092	1535.92	11802
	RFP_background	70.398	2995.84	23020
	YFP	283.757	8678.18	66683	0.709392	0.709391
	RFP	412.774	12623.9	97002
	YFP_background	41.906	1281.63	9848
	RFP_background	71.847	2197.3	16884
	Average				0.633624	0.633623
8	YFP	207.078	13447.7	103332	0.427434	0.427433
	RFP	432.05	28057.4	215593
	YFP_background	42.176	2738.94	21046
	RFP_background	46.255	3003.78	23081
	YFP	224.79	14597.9	112170	0.538353	0.538352
	RFP	397.533	25815.9	198369
	YFP_background	35.034	2275.12	17482
	RFP_background	45.058	2926.09	22484
	Average				0.482894	0.482892
9	YFP	537.633	44009.8	338171	1.11848	1.11848
	RFP	488.723	40006.2	307407
	YFP_background	35.733	2925.05	22476
	RFP_background	39.989	3273.43	25153
	YFP	525.424	35625.5	273746	1.05042	1.05042
	RFP	496.545	33667.4	258700
	YFP_background	33.737	2287.49	17577
	RFP_background	28.457	1929.47	14826
	Average				1.08445	1.08445

## Sheet: Plant 3 (1DAP)
R2D2 1DAP No Pressure					Calculation Mean	Calculation Density		R2D2 1DAP 24 Pressure					Calculation Mean	Calculation Density					Average	SD
Seed	Fluorescence	Mean	IntDensity	RawIntDensity				Seed	Fluorescence	Mean	IntDensity	RawIntDensity						Control	0.713942	0.341183
1	YFP	318.661	14307.4	109938	0.758461	0.758463		1	YFP	350.614	19255.5	147959	0.737384	0.737384				24h Compression	0.729175	0.170768
	RFP	431.806	19387.5	148973					RFP	457.81	25142.7	193196
	YFP_background	32.47	1457.84	11202					YFP_background	29.436	1616.61	12422
	RFP_background	54.475	2445.87	18794					RFP_background	22.246	1221.76	9388
	YFP	452.218	10240.3	78686	0.58066	0.58066			YFP	258.204	15322.9	117741	0.695062	0.69506
	RFP	749.253	16966.5	130370					RFP	355.739	21111.1	162217
	YFP_background	28.563	646.8	4970					YFP_background	30.355	1801.41	13842
	RFP_background	19.644	444.821	3418					RFP_background	27.928	1657.34	12735
	YFP	487.176	13314.3	102307	0.47335	0.473351			Average				0.716223	0.716222
	RFP	995.333	27202	209020
	YFP_background	29.843	815.592	6267				2	YFP	225.086	13357.5	102639	0.630706	0.630705
	RFP_background	29.171	797.243	6126					RFP	347.559	20625.6	158487
	Average				0.604157	0.604158			YFP_background	33.974	2016.14	15492
									RFP_background	44.546	2643.55	20313
2	YFP	80.648	5195.35	39921	0.16364	0.163642			YFP	165.845	8331.09	64016	0.482202	0.4822
	RFP	327.133	21073.8	161931					RFP	312.728	15709.7	120713
	YFP_background	31.305	2016.66	15496					YFP_background	30.5	1532.15	11773
	RFP_background	25.6	1649.14	12672					RFP_background	32.047	1609.84	12370
	YFP	138.888	8404.88	64583	0.266609	0.266611			YFP	217.239	9697.18	74513	0.564285	0.564285
	RFP	454.578	27509	211379					RFP	370.321	16530.5	127020
	YFP_background	29.295	1772.78	13622					YFP_background	31.586	1409.95	10834
	RFP_background	43.516	2633.4	20235					RFP_background	41.315	1844.22	14171
	Average				0.215125	0.215126			Average				0.559064	0.559063
3	YFP	157.07	8810.14	67697	0.552047	0.552045		3	YFP	373.978	21706.7	166794	1.08864	1.08864
	RFP	245.8	13787.1	105940					RFP	375.785	21811.6	167600
	YFP_background	28.703	1609.97	12371					YFP_background	32.944	1912.16	14693
	RFP_background	13.271	744.405	5720					RFP_background	62.52	3628.85	27884
	YFP	135.937	9040.1	69464	0.572595	0.572596			YFP	319.538	18713.2	143792	0.901257	0.901259
	RFP	209.687	13944.6	107150					RFP	349.411	20462.7	157235
	YFP_background	29.542	1964.61	15096					YFP_background	31.616	1851.51	14227
	RFP_background	23.875	1587.72	12200					RFP_background	29.944	1753.65	13475
	Average				0.562321	0.562321			Average				0.994951	0.994952
4	YFP	278.823	15748.2	121009	0.92839	0.928388		4	YFP	192.15	17154.5	131815	0.739225	0.739223
	RFP	297.12	16781.7	128950					RFP	246.603	22015.9	169170
	YFP_background	30.889	1744.67	13406					YFP_background	31.172	2782.93	21384
	RFP_background	30.062	1697.95	13047					RFP_background	28.837	2574.45	19782
	YFP	326.737	18454.5	141804	0.825171	0.825171			YFP	131.213	8350.23	64163	0.630511	0.63051
	RFP	394.085	22258.4	171033					RFP	189.346	12049.7	92590
	YFP_background	32.387	1829.26	14056					YFP_background	29.685	1889.12	14516
	RFP_background	37.371	2110.75	16219					RFP_background	28.321	1802.32	13849
	YFP	386.329	21820.3	167667	0.941603	0.941608			YFP	119.882	10343.9	79482	0.644982	0.644987
	RFP	418.528	23638.9	181641					RFP	165.922	14316.3	110006
	YFP_background	30.565	1726.32	13265					YFP_background	31.095	2682.98	20616
	RFP_background	40.7	2298.81	17664					RFP_background	28.264	2438.71	18739
	YFP	411.407	21577	165797	0.872938	0.872938			Average				0.671573	0.671573
	RFP	481.288	25242	193959
	YFP_background	32.065	1681.68	12922				5	YFP	206.679	11404.5	87632	0.648921	0.648922
	RFP_background	46.73	2450.81	18832					RFP	337.493	18622.8	143097
	YFP	306.971	16499.1	126779	1.11974	1.11974			YFP_background	30.613	1689.23	12980
	RFP	311.712	16753.9	128737					RFP_background	66.172	3651.36	28057
	YFP_background	32.615	1753	13470					YFP	325.498	17960.9	138011	0.565062	0.565062
	RFP_background	66.695	3584.73	27545					RFP	547.903	30233.1	232311
	Average				0.937569	0.93757			YFP_background	29.524	1629.1	12518
									RFP_background	24.113	1330.56	10224
5	YFP	254.26	9033.46	69413	0.642045	0.642045			Average				0.606992	0.606992
	RFP	381.652	13559.5	104191
	YFP_background	34.088	1211.09	9306				6	YFP	258.629	14136.4	108624	0.583435	0.583434
	RFP_background	38.729	1375.98	10573					RFP	414.407	22651.1	174051
	YFP	359.879	12785.9	98247	0.764941	0.764943			YFP_background	28.674	1567.29	12043
	RFP	471.374	16747.2	128685					RFP_background	20.267	1107.76	8512
	YFP_background	29.993	1065.59	8188					YFP	379.632	21639.7	166279	0.920595	0.920595
	RFP_background	40.117	1425.3	10952					RFP	409.733	23355.5	179463
	YFP	303.582	10785.8	82878	1.03047	1.03047			YFP_background	32.751	1866.87	14345
	RFP	300.161	10664.3	81944					RFP_background	32.932	1877.15	14424
	YFP_background	30.568	1086.03	8345					Average				0.752015	0.752014
	RFP_background	35.22	1251.3	9615
	YFP	342.055	12152.7	93381	0.961736	0.961737		7	YFP	190.291	11763.2	90388	0.643006	0.643004
	RFP	375.491	13340.6	102509					RFP	298.042	18424	141570
	YFP_background	30.216	1073.53	8249					YFP_background	32.415	2003.78	15397
	RFP_background	51.245	1820.67	13990					RFP_background	52.514	3246.23	24944
	Average				0.849798	0.849799			YFP	210.098	12030.6	92443	0.616212	0.61621
									RFP	327.018	18725.7	143888
6	YFP	379.244	25121.7	193035	1.38832	1.38831			YFP_background	31.6	1809.48	13904
	RFP	290.878	19268.3	148057					RFP_background	37.348	2138.6	16433
	YFP_background	32.825	2174.39	16708					YFP	255.986	17256.8	132601	0.593063	0.593064
	RFP_background	41.354	2739.33	21049					RFP	400.988	27031.8	207712
	YFP	323.008	21396.6	164411	1.22284	1.22283			YFP_background	30.938	2085.64	16026
	RFP	269.22	17833.6	137033					RFP_background	21.521	1450.81	11148
	YFP_background	27.495	1821.32	13995					Average				0.617427	0.617426
	RFP_background	27.558	1825.48	14027
	Average				1.30558	1.30557		8	YFP	273.746	17242.7	132493	0.743958	0.743957
									RFP	359.599	22650.5	174046
7	YFP	156.747	12912.7	99221	0.359045	0.359044			YFP_background	31.099	1958.88	15052
	RFP	368.45	30352.6	233229					RFP_background	33.442	2106.46	16186
	YFP_background	28.336	2334.34	17937					YFP	355.179	18073.3	138875	0.758609	0.75861
	RFP_background	10.804	890.033	6839					RFP	465.32	23677.8	181940
	YFP	168.839	15183.3	116668	0.44375	0.443751			YFP_background	31.491	1602.42	12313
	RFP	328.863	29573.7	227244					RFP_background	38.634	1965.91	15106
	YFP_background	27.909	2509.77	19285					YFP	377.645	23541.4	180892	0.805809	0.805809
	RFP_background	11.274	1013.8	7790					RFP	450.572	28087.5	215824
	Average				0.401397	0.401398			YFP_background	30.086	1875.46	14411
									RFP_background	19.255	1200.29	9223
8	YFP	348.954	14759.3	113410	0.927327	0.927325			Average				0.769459	0.769459
	RFP	370.803	15683.4	120511
	YFP_background	29.643	1253.78	9634				9	YFP	298.094	20173	155009	1.02067	1.02067
	RFP_background	26.468	1119.47	8602					RFP	281.488	19049.2	146374
	YFP	249.883	10796.6	82961	0.743861	0.743859			YFP_background	30.125	2038.66	15665
	RFP	310.476	13414.7	103078					RFP_background	18.946	1282.15	9852
	YFP_background	28.786	1243.76	9557					Average				1.02067	1.02067
	RFP_background	13.247	572.359	4398				10	YFP	119.855	8469.69	65081	0.560748	0.560745
	Average				0.835594	0.835592			RFP	221.403	15645.8	120222
									YFP_background	33.4	2360.23	18136
									RFP_background	67.225	4750.53	36503
									YFP	124.728	8603.09	66106	0.475202	0.475205
									RFP	238.372	16441.6	126337
									YFP_background	33.638	2320.15	17828
									RFP_background	46.685	3220.07	24743
									YFP	121.63	8389.4	64464	0.398753	0.398755
									RFP	261.862	18061.9	138787
									YFP_background	31.836	2195.87	16873
									RFP_background	36.675	2529.68	19438
									Average				0.478234	0.478235
								11	YFP	94.592	5970.47	45877	0.610383	0.610385
									RFP	119.563	7546.6	57988
									YFP_background	29.953	1890.56	14527
									RFP_background	13.664	862.443	6627
									YFP	131.054	8271.88	63561	1.05826	1.05825
									RFP	111.282	7023.96	53972
									YFP_background	29.73	1876.5	14419
									RFP_background	15.536	980.611	7535
									Average				0.834321	0.834318

## Sheet: Plant 1 (2DAP)
R2D2 2DAP No Pressure					Calculation Mean	Calculation Density		R2D2 2DAP 24h Pressure					Calculation Mean	Calculation Density					Average	SD
Seed	Fluorescence	Mean	IntDensity	RawIntDensity				Seed	Fluorescence	Mean	IntDensity	RawIntDensity						Control	0.373637	0.113359
1a	YFP	87.543	2267.18	17421	0.232196	0.232196		1	YFP	269.707	8143.17	62572	0.623593	0.623593				24h Compression	0.697974	0.207286
	RFP	235.854	6108.16	46935					RFP	373.259	11269.7	86596
	YFP_background	35.342	915.28	7033					YFP_background	51.651	1559.48	11983
	RFP_background	11.04	285.919	2197					RFP_background	23.582	712	5471
	YFP	78.232	1975.15	15177	0.24415	0.244151			YFP	173.344	5775.13	44376	0.51555	0.515548
	RFP	187.454	4732.7	36366					RFP	278.664	9283.99	71338
	YFP_background	35.361	892.766	6860					YFP_background	49.195	1638.99	12594
	RFP_background	11.861	299.454	2301					RFP_background	37.855	1261.19	9691
	YFP	78.232	1975.15	15177	0.244151	0.244151			YFP	169.471	5712.27	43893	0.527065	0.527065
	RFP	187.454	4732.7	36366					RFP	246.672	8314.44	63888
	YFP_background	35.361	892.766	6860					YFP_background	51.459	1734.52	13328
	RFP_background	11.861	299.454	2301					RFP_background	22.768	767.44	5897
1b	YFP	48.051	1700.94	13070	0.10621	0.106213			Average				0.555402	0.555402
	RFP	148.026	5239.86	40263
	YFP_background	33.419	1182.98	9090				2	YFP	347.081	14996.3	115231	0.978454	0.978457
	RFP_background	10.261	363.223	2791					RFP	327.952	14169.7	108880
	YFP	85.15	2360.36	18137	0.227822	0.227825			YFP_background	40.226	1738.03	13355
	RFP	224.136	6213.05	47741					RFP_background	14.34	619.6	4761
	YFP_background	37.085	1027.98	7899					YFP	301.75	7068.6	54315	0.739912	0.739912
	RFP_background	13.16	364.785	2803					RFP	372.606	8728.41	67069
	Average				0.210906	0.210907			YFP_background	42.189	988.289	7594
									RFP_background	21.806	510.803	3925
2a	YFP	62.841	2003.65	15396	0.16043	0.16043			YFP	314.215	10836.4	83267	0.955765	0.955763
	RFP	193.196	6159.95	47333					RFP	309.464	10672.6	82008
	YFP_background	33.041	1053.49	8095					YFP_background	49.079	1692.61	13006
	RFP_background	7.445	237.377	1824					RFP_background	32.057	1105.55	8495
	YFP	63.327	2340.58	17985	0.147416	0.147416			YFP	216.692	10970	84293	0.994437	0.994432
	RFP	187.493	6929.74	53248					RFP	199.519	10100.6	77613
	YFP_background	39.32	1453.28	11167					YFP_background	45.447	2300.76	17679
	RFP_background	24.641	910.725	6998					RFP_background	27.316	1382.88	10626
	YFP	116.804	4256.26	32705	0.240551	0.240548			YFP	244.039	12354.4	94931	0.954831	0.954829
	RFP	352.411	12841.6	98675					RFP	254.974	12908	99185
	YFP_background	37.271	1358.15	10436					YFP_background	51.185	2591.23	19911
	RFP_background	21.782	793.729	6099					RFP_background	52.997	2682.98	20616
2b	YFP	105.302	3850.87	29590	0.248487	0.248491			YFP	203.152	10416.7	80042	0.838034	0.838039
	RFP	279.011	10203.3	78402					RFP	207.312	10630	81681
	YFP_background	47.125	1723.33	13242					YFP_background	48.409	2482.18	19073
	RFP_background	44.886	1641.47	12613					RFP_background	22.662	1162.03	8929
	YFP	125.907	3719.55	28581	0.252103	0.252104			YFP	207.969	9526.96	73205	1.06558	1.06558
	RFP	378.423	11179.4	85902					RFP	182.682	8368.58	64304
	YFP_background	40.15	1186.1	9114					YFP_background	48.014	2199.51	16901
	RFP_background	38.256	1130.14	8684					RFP_background	32.571	1492.06	11465
	YFP	130.615	4147.59	31870	0.19413	0.194129			YFP	192.894	9991.17	76772	0.84488	0.844884
	RFP	466.766	14821.9	113891					RFP	224.108	11607.9	89195
	YFP_background	47.467	1507.29	11582					YFP_background	57.382	2972.16	22838
	RFP_background	38.455	1221.11	9383					RFP_background	63.716	3300.24	25359
	YFP	141.023	4074.32	31307	0.194997	0.194996			YFP	193.861	9057.28	69596	0.788033	0.788029
	RFP	536.023	15486.4	118997					RFP	215.331	10060.4	77304
	YFP_background	41.009	1184.8	9104					YFP_background	50.365	2353.08	18081
	RFP_background	23.122	668.013	5133					RFP_background	33.237	1552.84	11932
	Average				0.205445	0.205445			Average				0.906658	0.906658
3	YFP	124.182	5850.35	44954	0.360817	0.360817		3	YFP	239.045	8990.65	69084	0.55414	0.55414
	RFP	245.334	11557.9	88811					RFP	384.623	14465.9	111156
	YFP_background	41.591	1959.4	15056					YFP_background	74.962	2819.37	21664
	RFP_background	16.434	774.208	5949					RFP_background	88.519	3329.26	25582
	YFP	158.217	5785.93	44459	0.49669	0.496692			YFP	226.958	8536.07	65591	0.624114	0.624117
	RFP	253.747	9279.43	71303					RFP	327.862	12331.1	94752
	YFP_background	40.413	1477.88	11356					YFP_background	56.322	2118.3	16277
	RFP_background	16.569	605.936	4656					RFP_background	54.457	2048.16	15738
	YFP	167.288	6509.51	50019	0.516758	0.516756			YFP	194.358	6070.55	46646	0.493092	0.493094
	RFP	261.331	10168.9	78138					RFP	320.275	10003.4	76866
	YFP_background	40.06	1558.83	11978					YFP_background	61.225	1912.29	14694
	RFP_background	15.127	588.627	4523					RFP_background	50.279	1570.41	12067
	YFP	139.127	5413.73	41599	0.512338	0.512336			YFP	126.163	5237.65	40246	0.387695	0.387696
	RFP	207.264	8065.09	61972					RFP	226.072	9385.36	72117
	YFP_background	40.856	1589.8	12216					YFP_background	51.508	2138.34	16431
	RFP_background	15.455	601.381	4621					RFP_background	33.511	1391.2	10690
	YFP	169.757	6738.17	51776	0.42313	0.423133			Average				0.501634	0.501636
	RFP	316.056	12545.2	96397
	YFP_background	42.751	1696.91	13039				4	YFP	206.984	8215.79	63130	1.17847	1.17848
	RFP_background	15.898	631.053	4849					RFP	161.351	6404.49	49212
	Average				0.461947	0.461947			YFP_background	40.977	1626.5	12498
									RFP_background	20.485	813.12	6248
4	YFP	81.745	4553.24	34987	0.604389	0.604387			YFP	176.361	7000.27	53790	1.21136	1.21136
	RFP	87.659	4882.62	37518					RFP	131.292	5211.36	40044
	YFP_background	38.287	2132.62	16387					YFP_background	40.633	1612.84	12393
	RFP_background	15.755	877.539	6743					RFP_background	19.246	763.927	5870
	YFP	83.052	3966.69	30480	0.454881	0.454877			YFP	211.213	9290.75	71390	0.423058	0.423058
	RFP	117.008	5588.51	42942					RFP	433.976	19089.6	146684
	YFP_background	39.267	1875.46	14411					YFP_background	44.358	1951.2	14993
	RFP_background	20.752	991.152	7616					RFP_background	39.574	1740.76	13376
	YFP	126.778	4900.19	37653	0.186335	0.186335			Average				0.937631	0.937631
	RFP	478.67	18501.5	142165
	YFP_background	41.997	1623.25	12473				5a	YFP	301.351	6588.64	50627	2.23821	2.23821
	RFP_background	23.677	915.15	7032					RFP	131.488	2874.81	22090
	Average				0.415202	0.4152			YFP_background	35.47	775.509	5959
									RFP_background	12.696	277.59	2133
5	YFP	127.05	3621.04	27824	0.329663	0.329663			YFP	184.051	4670.75	35890	0.478287	0.478286
	RFP	291.708	8313.92	63884					RFP	323.395	8206.94	63062
	YFP_background	54.726	1559.74	11985					YFP_background	46.015	1167.75	8973
	RFP_background	72.32	2061.17	15838					RFP_background	34.79	882.875	6784
	YFP	138.2	5305.71	40769	0.404613	0.404612		5b	YFP	255.204	7472.81	57421	0.605619	0.605622
	RFP	281.692	10814.6	83099					RFP	382.258	11193.2	86008
	YFP_background	43.264	1660.99	12763					YFP_background	48.276	1413.59	10862
	RFP_background	47.058	1806.62	13882					RFP_background	40.578	1188.19	9130
	YFP	95.082	2573.8	19777	0.283283	0.283281			YFP	242.663	8147.73	62607	0.532534	0.532534
	RFP	217.298	5882.1	45198					RFP	431.609	14491.8	111355
	YFP_background	45.995	1245.06	9567					YFP_background	57.341	1925.3	14794
	RFP_background	44.019	1191.57	9156					RFP_background	83.609	2807.27	21571
	YFP	138.404	5079.4	39030	0.394419	0.394422			Average				0.963662	0.963664
	RFP	281.121	10317	79276
	YFP_background	43.174	1584.46	12175				6	YFP	154.69	6240.77	47954	0.897194	0.8972
	RFP_background	39.677	1456.15	11189					RFP	168.403	6794	52205
	YFP	153.912	3645.5	28012	0.375708	0.375709			YFP_background	51.423	2074.57	15941
	RFP	335.973	7957.72	61147					RFP_background	53.303	2150.45	16524
	YFP_background	42.956	1017.44	7818					YFP	134.716	3453.81	26539	0.237342	0.237341
	RFP_background	40.648	962.782	7398					RFP	434.239	11132.9	85545
	Average				0.357537	0.357537			YFP_background	41.731	1069.89	8221
									RFP_background	42.462	1088.63	8365
6	YFP	195.526	8371.7	64328	0.899824	0.899823			YFP	175.107	5127.42	39399	1.52499	1.52499
	RFP	189.234	8102.31	62258					RFP	107.236	3140.04	24128
	YFP_background	39.851	1706.28	13111					YFP_background	38.027	1113.48	8556
	RFP_background	16.228	694.822	5339					RFP_background	17.347	507.94	3903
	YFP	171.015	5920.1	45490	0.350468	0.350468			YFP	195.986	7090.59	54484	0.247713	0.247712
	RFP	395.214	13681.3	105127					RFP	649.083	23483.3	180445
	YFP_background	46.989	1626.63	12499					YFP_background	41.568	1503.91	11556
	RFP_background	41.327	1430.64	10993					RFP_background	25.709	930.116	7147
	YFP	129.229	4692.23	36055	0.288237	0.28824			YFP	251.667	9727.38	74745	0.477474	0.477474
	RFP	338.312	12283.9	94389					RFP	476.374	18412.7	141483
	YFP_background	53.846	1955.11	15023					YFP_background	48.411	1871.16	14378
	RFP_background	76.781	2787.88	21422					RFP_background	50.684	1959.01	15053
	Average				0.512843	0.512844			Average				0.676943	0.676944
7	YFP	131.078	5015.24	38537	0.433933	0.433935		7	YFP	128.789	5313.13	40826	0.356326	0.356325
	RFP	224.69	8596.97	66059					RFP	269.628	11123.4	85472
	YFP_background	41.48	1587.07	12195					YFP_background	41.063	1694.04	13017
	RFP_background	18.211	696.774	5354					RFP_background	23.432	966.686	7428
	YFP	122.193	4691.19	36047	0.387686	0.387684			YFP	107.889	3159.17	24275	0.392772	0.392772
	RFP	231.369	8882.63	68254					RFP	210.489	6163.47	47360
	YFP_background	38.708	1486.08	11419					YFP_background	52.871	1548.15	11896
	RFP_background	16.027	615.306	4728					RFP_background	70.413	2061.82	15843
	YFP	107.768	3800.76	29205	0.592862	0.592853			Average				0.374549	0.374548
	RFP	130.413	4599.44	35342
	YFP_background	39.018	1376.11	10574				8a	YFP	223.507	8028.13	61688	0.532306	0.532306
	RFP_background	14.45	509.631	3916					RFP	373.87	13429	103188
	YFP	124.669	5889.52	45255	0.246516	0.246519			YFP_background	44.083	1583.42	12167
	RFP	365.438	17263.7	132654					RFP_background	36.801	1321.84	10157
	YFP_background	40.251	1901.49	14611					YFP	361.648	11107.4	85349	0.664551	0.664552
	RFP_background	22.994	1086.29	8347					RFP	504.453	15493.4	119051
	Average				0.415249	0.415248			YFP_background	42.886	1317.15	10121
									RFP_background	24.788	761.324	5850
8	YFP	140.518	5083.82	39064	0.270399	0.270399			YFP	355.971	9450.57	72618	0.698756	0.698757
	RFP	375.644	13590.5	104429					RFP	495.721	13160.8	101127
	YFP_background	48.946	1770.83	13607					YFP_background	42.407	1125.85	8651
	RFP_background	36.989	1338.24	10283					RFP_background	46.975	1247.14	9583
	YFP	134.464	4602.3	35364	0.277979	0.27798			YFP	292.42	10960.1	84217	0.779992	0.779993
	RFP	349.894	11975.8	92022					RFP	365.271	13690.6	105198
	YFP_background	55.316	1893.29	14548					YFP_background	53.358	1999.87	15367
	RFP_background	65.167	2230.48	17139					RFP_background	58.778	2203.02	16928
	YFP	172.201	5356.07	41156	0.623802	0.6238		8b	YFP	249.51	9286.85	71360	1.01762	1.01762
	RFP	224.305	6976.72	53609					RFP	240.329	8945.1	68734
	YFP_background	45.515	1415.67	10878					YFP_background	45.122	1679.47	12905
	RFP_background	21.218	659.944	5071					RFP_background	39.479	1469.42	11291
	YFP	153.837	6867.01	52766	0.546998	0.546994			YFP	259.56	6755.87	51912	0.762703	0.762703
	RFP	238.23	10634.2	81713					RFP	323.435	8418.42	64687
	YFP_background	49.367	2203.67	16933					YFP_background	52.795	1374.16	10559
	RFP_background	47.242	2108.8	16204					RFP_background	52.34	1362.31	10468
	YFP	141.313	3880.41	29817	0.426495	0.426495			YFP	302.76	7880.29	60552	0.477861	0.477861
	RFP	260.474	7152.54	54960					RFP	572.04	14889.1	114408
	YFP_background	49.55	1360.62	10455					YFP_background	50.595	1316.89	10119
	RFP_background	45.318	1244.41	9562					RFP_background	44.345	1154.22	8869
	YFP	141.313	3880.41	29817	0.277169	0.277167			YFP	353.158	14247.7	109479	1.04239	1.04239
	RFP	358.308	9839.04	75603					RFP	337.229	13605	104541
	YFP_background	52.246	1434.67	11024					YFP_background	57.865	2334.47	17938
	RFP_background	36.962	1014.97	7799					RFP_background	53.945	2176.34	16723
	Average				0.429134	0.429133		8c	YFP	273.474	7438.33	57156	0.885435	0.885436
									RFP	282.263	7677.4	58993
9	YFP	93.931	3386.13	26019	0.386835	0.386835			YFP_background	37.656	1024.21	7870
	RFP	159.415	5746.76	44158					RFP_background	15.933	433.369	3330
	YFP_background	37.498	1351.77	10387					YFP	254.093	8134.71	62507	0.987268	0.987265
	RFP_background	13.531	487.768	3748					RFP	265.093	8486.87	65213
	YFP	65.255	1995.71	15335	0.17986	0.179864			YFP_background	51.78	1657.73	12738
	RFP	176.009	5382.88	41362					RFP_background	60.171	1926.34	14802
	YFP_background	38.83	1187.54	9125					YFP	216.382	4421.14	33972	0.62664	0.626639
	RFP_background	29.089	889.643	6836					RFP	318.917	6516.15	50070
	YFP	59.072	1806.62	13882	0.127046	0.127048			YFP_background	48.331	987.508	7588
	RFP	168.804	5162.56	39669					RFP_background	50.739	1036.7	7966
	YFP_background	40.4	1235.56	9494					YFP	329.522	8791.27	67552	0.443761	0.443762
	RFP_background	21.834	667.752	5131					RFP	688.361	18364.7	141114
	YFP	153.58	5656.31	43463	0.300112	0.300112			YFP_background	50.922	1358.54	10439
	RFP	410.83	15130.8	116265					RFP_background	60.546	1615.31	12412
	YFP_background	42.304	1558.05	11972					YFP	419.679	8848.01	67988	0.7348	0.734798
	RFP_background	40.049	1475.02	11334					RFP	542.481	11437	87882
	Average				0.248463	0.248465			YFP_background	48.796	1028.76	7905
									RFP_background	37.741	795.681	6114
10	YFP	59.308	2153.44	16547	0.0690511	0.0690515			YFP	344.903	7899.94	60703	0.784414	0.784416
	RFP	225.627	8192.36	62950					RFP	412.017	9437.16	72515
	YFP_background	48.093	1746.23	13418					YFP_background	53.239	1219.42	9370
	RFP_background	63.211	2295.16	17636					RFP_background	40.193	920.616	7074
	YFP	56.545	2053.1	15776	0.111384	0.111382			YFP	275.159	8558.45	65763	0.736326	0.736323
	RFP	172.165	6251.18	48034					RFP	343.1	10671.7	82001
	YFP_background	40.663	1476.45	11345					YFP_background	44.828	1394.33	10714
	RFP_background	29.577	1073.92	8252					RFP_background	30.289	942.089	7239
	YFP	164.254	5963.96	45827	0.90069	0.9007			Average				0.744988	0.744988
	RFP	156.746	5691.32	43732
	YFP_background	38.796	1408.64	10824				9	YFP	192.781	6422.71	49352	0.446454	0.446457
	RFP_background	17.455	633.786	4870					RFP	349.258	11635.9	89410
	YFP	134.502	4883.66	37526	1.05401	1.05399			YFP_background	50.184	1671.92	12847
	RFP	108.168	3927.52	30179					RFP_background	29.859	994.796	7644
	YFP_background	39.204	1423.48	10938					YFP	188.502	7923.75	60886	0.612197	0.612192
	RFP_background	17.753	644.587	4953					RFP	285.015	11980.8	92060
	YFP	161.157	5872.47	45124	0.263109	0.263109			YFP_background	44.272	1861.01	14300
	RFP	484.282	17647	135599					RFP_background	49.421	2077.44	15963
	YFP_background	41.775	1522.26	11697					YFP	186.959	8953.82	68801	0.722916	0.722916
	RFP_background	30.546	1113.09	8553					RFP	235.399	11273.7	86627
	Average				0.479648	0.479647			YFP_background	42.84	2051.67	15765
									RFP_background	36.041	1726.06	13263
									YFP	169.878	8135.75	62515	0.699626	0.699623
									RFP	218.046	10442.6	80241
									YFP_background	41.179	1972.15	15154
									RFP_background	34.092	1632.75	12546
									Average				0.620298	0.620297

## Sheet: Plant 2 (2DAP)
R2D2 2DAP No Pressure					Calculation Mean	Calculation Density		R2D2 2DAP 24h Pressure					Calculation Mean	Calculation Density					Average	SD
Seed	Fluorescence	Mean	IntDensity	RawIntDensity				Seed	Fluorescence	Mean	IntDensity	RawIntDensity						Control	0.564806	0.329659
1	YFP	527.57	16752.6	128727	0.930181	0.930181		1a	YFP	608.977	24251.3	186347	1.13891	1.13891				24h Compression	1.27862	0.414776
	RFP	565.902	17969.8	138080					RFP	535.467	21324	163853
	YFP_background	51.881	1647.45	12659					YFP_background	35.788	1425.17	10951
	RFP_background	54.508	1730.87	13300					RFP_background	32.19	1281.89	9850
	YFP	528.27	16293.6	125200	1.07779	1.07779			YFP	376.773	12552.6	96454	0.918555	0.918555
	RFP	496.439	15311.8	117656					RFP	392.035	13061.1	100361
	YFP_background	46.954	1448.21	11128					YFP_background	35.562	1184.8	9104
	RFP_background	49.861	1537.87	11817					RFP_background	20.57	685.322	5266
	YFP	363.315	14562.9	111901	0.935571	0.935571		1b	YFP	413.652	14534.9	111686	0.949084	0.949085
	RFP	390.935	15670	120408					RFP	413.856	14542.1	111741
	YFP_background	43.76	1754.04	13478					YFP_background	34.974	1228.92	9443
	RFP_background	49.373	1979.05	15207					RFP_background	14.863	522.255	4013
	YFP	392.153	12350.5	94901	0.810121	0.810122			YFP	334.762	13374.8	102772	1.22785	1.22785
	RFP	461.372	14530.5	111652					RFP	272.134	10872.6	83545
	YFP_background	45.963	1447.56	11123					YFP_background	33.586	1341.88	10311
	RFP_background	34.041	1072.1	8238					RFP_background	26.847	1072.62	8242
	YFP	291.004	9164.91	70423	0.728655	0.728655			Average				1.0586	1.0586
	RFP	372.603	11734.8	90170
	YFP_background	39.248	1236.08	9498				2	YFP	730.885	24064.9	184914	1.23373	1.23373
	RFP_background	27.095	853.333	6557					RFP	602.818	19848.2	152513
	Average				0.896463	0.896463			YFP_background	49.787	1639.25	12596
									RFP_background	50.755	1671.14	12841
2	YFP	66.003	2705.76	20791	0.155252	0.155253			YFP	548.008	18400.1	141386	0.888413	0.888412
	RFP	216.257	8865.32	68121					RFP	587.674	19732	151620
	YFP_background	34.854	1428.82	10979					YFP_background	45.597	1530.98	11764
	RFP_background	15.622	640.423	4921					RFP_background	22.159	744.015	5717
	YFP	75.911	3111.93	23912	0.199046	0.199047			YFP	427.644	11576	88950	1.1913	1.19131
	RFP	209.432	8585.52	65971					RFP	340.976	9229.98	70923
	YFP_background	38.508	1578.61	12130					YFP_background	31.885	863.094	6632
	RFP_background	21.521	882.225	6779					RFP_background	8.769	237.377	1824
	YFP	94.911	3063.25	23538	0.28004	0.280041			YFP	524.429	12557.9	96495	2.51337	2.51337
	RFP	236.565	7635.1	58668					RFP	200.875	4810.13	36961
	YFP_background	36.02	1162.55	8933					YFP_background	31.467	753.515	5790
	RFP_background	26.27	847.867	6515					RFP_background	4.739	113.483	872
	Average				0.211446	0.211447			Average				1.4567	1.45671
3	YFP	327.345	9883.41	75944	0.497207	0.497206		3	YFP	579.046	16352.6	125653	0.788721	0.788721
	RFP	650.194	19631.1	150845					RFP	732.682	20691.3	158992
	YFP_background	48.504	1464.47	11253					YFP_background	48.415	1367.26	10506
	RFP_background	89.379	2698.6	20736					RFP_background	59.908	1691.83	13000
	YFP	334.868	7931.56	60946	0.453211	0.453211			YFP	943.489	33152.3	254742	0.993023	0.993023
	RFP	680.016	16106.6	123763					RFP	971.441	34134.5	262289
	YFP_background	46.225	1094.88	8413					YFP_background	41.081	1443.52	11092
	RFP_background	43.132	1021.61	7850					RFP_background	62.693	2202.89	16927
	YFP	250.731	7048.17	54158	0.477133	0.477133			YFP	393.54	20281.4	155842	0.683058	0.683059
	RFP	488.704	13737.7	105560					RFP	569.927	29371.6	225691
	YFP_background	43.574	1224.88	9412					YFP_background	48.987	2524.6	19399
	RFP_background	54.532	1532.93	11779					RFP_background	65.5	3375.59	25938
	YFP	319.521	6861.15	52721	0.539088	0.539089			YFP	363.588	17696.8	135982	0.654607	0.654607
	RFP	542.976	11659.4	89591					RFP	529.377	25766.2	197987
	YFP_background	49.418	1061.17	8154					YFP_background	47.283	2301.41	17684
	RFP_background	41.939	900.574	6920					RFP_background	46.179	2247.66	17271
	YFP	200.098	4270.7	32816	0.336873	0.336873			Average				0.779853	0.779852
	RFP	509.183	10867.5	83506
	YFP_background	43.226	922.568	7089				4	YFP	603.181	15150.2	116414	0.786302	0.786302
	RFP_background	43.512	928.685	7136					RFP	811.948	20393.8	156706
	Average				0.460702	0.460702			YFP_background	54.306	1364.01	10481
									RFP_background	113.902	2860.89	21983
4	YFP	151.223	3798.29	29186	0.564886	0.564887			YFP	452.488	12189.6	93665	0.497309	0.497308
	RFP	222.674	5592.93	42976					RFP	859.15	23144.8	177844
	YFP_background	36.741	922.828	7091					YFP_background	49.502	1333.55	10247
	RFP_background	20.01	502.604	3862					RFP_background	48.816	1315.07	10105
	YFP	98.449	2998.05	23037	0.481268	0.481263			YFP	544.57	10559.8	81141	0.587923	0.587924
	RFP	150.192	4573.8	35145					RFP	957.819	18573	142715
	YFP_background	34.564	1052.58	8088					YFP_background	57.403	1113.09	8553
	RFP_background	17.449	531.365	4083					RFP_background	129.195	2505.21	19250
	YFP	239.147	6753.66	51895	0.544146	0.544145			YFP	535.697	10596.8	81426	0.636879	0.636879
	RFP	397.866	11236	86337					RFP	838.645	16589.6	127474
	YFP_background	37.041	1046.07	8038					YFP_background	49.993	988.94	7599
	RFP_background	26.447	746.878	5739					RFP_background	76.013	1503.65	11554
	Average				0.5301	0.530099			Average				0.627103	0.627103
5	YFP	145.855	2220.85	17065	0.80705	0.807047		5	YFP	665.281	16623.4	127734	1.23603	1.23603
	RFP	186.068	2833.16	21770					RFP	564.469	14104.4	108378
	YFP_background	38.573	587.325	4513					YFP_background	45.906	1147.06	8814
	RFP_background	53.137	809.085	6217					RFP_background	63.37	1583.42	12167
	YFP	196.709	3865.57	29703	0.70269	0.702689			YFP	1019.4	21757.1	167181	1.5053	1.5053
	RFP	248.06	4874.68	37457					RFP	670.884	14318.7	110025
	YFP_background	34.881	685.452	5267					YFP_background	41.421	884.047	6793
	RFP_background	17.762	349.038	2682					RFP_background	21.195	452.369	3476
	YFP	201.038	6253.01	48048	0.366001	0.366001			YFP	585.204	14546.4	111774	1.62696	1.62696
	RFP	471.782	14674.2	112756					RFP	367.864	9143.95	70262
	YFP_background	39.402	1225.54	9417					YFP_background	41.22	1024.6	7873
	RFP_background	30.155	937.925	7207					RFP_background	33.508	832.901	6400
	YFP	238.453	4251.44	32668	0.400377	0.400376			YFP	349.611	8781.25	67475	2.82791	2.82792
	RFP	541.62	9656.71	74202					RFP	193.301	4855.16	37307
	YFP_background	40.81	727.617	5591					YFP_background	63.596	1597.35	12274
	RFP_background	47.978	855.416	6573					RFP_background	92.161	2314.82	17787
	Average				0.56903	0.569028			Average				1.79905	1.79905
6	YFP	143.356	4085.77	31395	0.233863	0.233864		6	YFP	841.293	18284.3	140496	1.41361	1.41361
	RFP	474.868	13534.1	103996					RFP	600.006	13040.2	100201
	YFP_background	40.201	1145.76	8804					YFP_background	44.934	976.577	7504
	RFP_background	33.776	962.652	7397					RFP_background	36.653	796.592	6121
	YFP	116.209	2313.9	17780	0.203724	0.203724			YFP	999.009	28472.6	218783	1.75882	1.75882
	RFP	407.19	8107.77	62300					RFP	610.009	17385.8	133592
	YFP_background	38.405	764.707	5876					YFP_background	41.936	1195.21	9184
	RFP_background	25.281	503.385	3868					RFP_background	65.854	1876.89	14422
	YFP	126.32	2827.57	21727	0.228886	0.228886			YFP	590.39	21667.1	166490	1.30039	1.30039
	RFP	417.308	9341.12	71777					RFP	457.365	16785.2	128977
	YFP_background	37.407	837.326	6434					YFP_background	39.358	1444.43	11099
	RFP_background	28.849	645.759	4962					RFP_background	33.621	1233.87	9481
	YFP	82.078	3984.26	30615	0.141276	0.141276			Average				1.49094	1.49094
	RFP	325.625	15806.6	121458
	YFP_background	47.724	2316.64	17801				7	YFP	632.361	24195	185914	0.958487	0.958486
	RFP_background	82.456	4002.61	30756					RFP	647.452	24772.4	190351
	Average				0.201937	0.201937			YFP_background	42.898	1641.34	12612
									RFP_background	32.459	1241.93	9543
7	YFP	665.408	19744.1	151713	1.08488	1.08488			YFP	613.877	20212.3	155311	1.46928	1.46928
	RFP	625.561	18561.7	142628					RFP	448.905	14780.5	113573
	YFP_background	62.43	1852.42	14234					YFP_background	50.644	1667.49	12813
	RFP_background	69.759	2069.89	15905					RFP_background	65.565	2158.78	16588
	YFP	685.216	15694.7	120598	1.52352	1.52352			YFP	1014.65	40142.6	308455	1.12674	1.12651
	RFP	470.665	10780.5	82837					RFP	906.438	35861.2	275557
	YFP_background	48.653	1114.4	8563					YFP_background	46.207	1773.95	13631
	RFP_background	52.841	1210.31	9300					RFP_background	46.922	1801.41	13842
	YFP	977.425	15264.3	117291	1.88778	1.88778			YFP	417.777	16310.9	125333	1.07751	1.07751
	RFP	595.142	9294.27	71417					RFP	378.393	14773.3	113518
	YFP_background	54.742	854.895	6569					YFP_background	39.08	1525.77	11724
	RFP_background	106.375	1661.25	12765					RFP_background	26.937	1051.67	8081
	YFP	619.593	9514.85	73112	1.09567	1.09567			YFP	341.907	13437.8	103256	1.1588	1.1588
	RFP	580.653	8916.86	68517					RFP	284.732	11190.7	85989
	YFP_background	52.093	799.976	6147					YFP_background	35.381	1390.56	10685
	RFP_background	62.703	962.912	7399					RFP_background	20.212	794.38	6104
	YFP	541.396	9441.33	72547	1.16023	1.16023			YFP	322.718	9827.71	75516	1.19945	1.19946
	RFP	517.224	9019.8	69308					RFP	264.966	8068.99	62002
	YFP_background	61.53	1073.01	8245					YFP_background	34.423	1048.28	8055
	RFP_background	103.627	1807.13	13886					RFP_background	24.611	749.481	5759
	YFP	569.099	10516.9	80812	1.60305	1.60305			Average				1.16504	1.16501
	RFP	414.669	7663.08	58883
	YFP_background	63.19	1167.75	8973				8	YFP	577.678	23380.8	179658	1.00447	1.00447
	RFP_background	99.077	1830.95	14069					RFP	563.643	22812.8	175293
	YFP	384.404	9905.28	76112	1.33488	1.33488			YFP_background	37.958	1536.31	11805
	RFP	323.803	8343.72	64113					RFP_background	26.325	1065.46	8187
	YFP_background	58.121	1497.66	11508					YFP	547.889	26881.1	206554	1.25982	1.25982
	RFP_background	79.374	2045.29	15716					RFP	424.65	20834.6	160093
	Average				1.38428	1.38428			YFP_background	36.366	1784.23	13710
									RFP_background	18.621	913.588	7020
8	YFP	113.374	5370.65	41268	0.38535	0.385352			YFP	635.845	34258.3	263240	0.995929	0.99593
	RFP	216.22	10242.6	78704					RFP	672	36206.2	278208
	YFP_background	34.973	1656.69	12730					YFP_background	48.906	2634.96	20247
	RFP_background	12.766	604.764	4647					RFP_background	82.662	4453.68	34222
	YFP	235.367	9097.36	69904	0.700006	0.700007			YFP	493.921	21854.9	167933	0.875038	0.875038
	RFP	300.316	11607.8	89194					RFP	542.674	24012.2	184509
	YFP_background	33.822	1307.26	10045					YFP_background	36.291	1605.81	12339
	RFP_background	12.397	479.178	3682					RFP_background	19.691	871.293	6695
	YFP	201.331	7598.4	58386	0.597489	0.597492			YFP	263.837	12876	98939	1.02421	1.02421
	RFP	294.876	11128.9	85514					RFP	245.997	12005.4	92249
	YFP_background	33.259	1255.21	9645					YFP_background	34.405	1679.08	12902
	RFP_background	13.579	512.495	3938					RFP_background	21.989	1073.14	8246
	YFP	192.438	6862.06	52728	0.527825	0.527826			Average				1.03189	1.03189
	RFP	314.358	11209.5	86134
	YFP_background	33.628	1199.12	9214				9	YFP	971.264	62189.3	477862	1.70156	1.70156
	RFP_background	13.482	480.74	3694					RFP	575.547	36851.8	283169
	Average				0.552668	0.552669			YFP_background	42.374	2713.18	20848
									RFP_background	29.642	1897.97	14584
9	YFP	176.374	3741.42	28749	1.01831	1.01831			YFP	1329.49	57442.9	441390	2.34765	2.34765
	RFP	191.558	4063.52	31224					RFP	576.596	24912.9	191430
	YFP_background	53.89	1143.16	8784					YFP_background	41.958	1812.86	13930
	RFP_background	71.276	1511.98	11618					RFP_background	28.163	1216.82	9350
	YFP	200.562	6499.23	49940	0.587676	0.587676			Average				2.02461	2.02461
	RFP	284.912	9232.58	70943
	YFP_background	42.064	1363.1	10474				10a	YFP	531.813	26300	202089	0.745119	0.745119
	RFP_background	15.209	492.843	3787					RFP	671.687	33217.3	255241
	YFP	334.412	11837.6	90960	0.841082	0.841083			YFP_background	71.255	3523.82	27077
	RFP	392.081	13879	106646					RFP_background	53.587	2650.06	20363
	YFP_background	58.379	2066.51	15879					YFP	321.278	14717.6	113090	3.00528	3.00529
	RFP_background	63.893	2261.72	17379					RFP	129.514	5932.99	45589
	YFP	232.755	10268.6	78904	0.72617	0.726168			YFP_background	41.949	1921.66	14766
	RFP	321.342	14176.9	108935					RFP_background	36.568	1675.17	12872
	YFP_background	54.696	2413.07	18542					YFP	336.798	9774.36	75106	0.635239	0.635238
	RFP_background	76.139	3359.06	25811					RFP	497.659	14442.8	110978
	Average				0.793309	0.79331			YFP_background	40.78	1183.5	9094
									RFP_background	31.664	918.924	7061
10	YFP	131.543	5392.52	41436	0.252131	0.252131		10b	YFP	723.143	40091	308059	0.94125	0.94125
	RFP	387.571	15888.2	122085					RFP	771.962	42797.6	328856
	YFP_background	44.959	1843.05	14162					YFP_background	56.197	3115.57	23940
	RFP_background	44.162	1810.39	13911					RFP_background	63.387	3514.19	27003
	YFP	129.282	6915.03	53135	0.28567	0.285673			YFP	405.081	11018	84662	1.20347	1.20348
	RFP	332.453	17782.2	136638					RFP	373.67	10163.6	78097
	YFP_background	45.251	2420.36	18598					YFP_background	46.244	1257.81	9665
	RFP_background	38.299	2048.55	15741					RFP_background	75.502	2053.62	15780
	YFP	161.103	7338.12	56386	0.288021	0.288021			YFP	385.856	13608.4	104567	0.79179	0.791789
	RFP	452.466	20609.5	158363					RFP	492.092	17355.2	133357
	YFP_background	38.977	1775.38	13642					YFP_background	56.203	1982.17	15231
	RFP_background	28.449	1295.81	9957					RFP_background	75.753	2671.66	20529
	YFP	134.148	5185.07	39842	0.345425	0.345426			Average				1.22036	1.22036
	RFP	296.717	11468.7	88125
	YFP_background	36.465	1409.42	10830				11	YFP	392.449	15373.1	118127	1.06229	1.06228
	RFP_background	13.926	538.262	4136					RFP	353.286	13839	106339
	YFP	150.474	6442.75	49506	0.558485	0.558486			YFP_background	36.724	1438.58	11054
	RFP	222.769	9538.15	73291					RFP_background	18.419	721.501	5544
	YFP_background	37.149	1590.58	12222					YFP	392.212	11331.5	87071	1.17746	1.17746
	RFP_background	19.854	850.08	6532					RFP	331.203	9568.86	73527
	Average				0.345946	0.345947			YFP_background	37.779	1091.49	8387
									RFP_background	30.189	872.204	6702
11	YFP	215.44	5102.82	39210	0.405652	0.405651			YFP	242.391	5078.74	39025	1.15494	1.15494
	RFP	463.577	10980.1	84371					RFP	192.062	4024.21	30922
	YFP_background	38.676	916.061	7039					YFP_background	35.621	746.358	5735
	RFP_background	27.824	659.033	5064					RFP_background	13.031	273.035	2098
	YFP	166.673	5314.3	40835	0.46441	0.464411			YFP	222.671	4057.01	31174	0.997415	0.997418
	RFP	315.392	10056.1	77271					RFP	206.536	3763.02	28915
	YFP_background	43.902	1399.8	10756					YFP_background	40.571	739.2	5680
	RFP_background	51.033	1627.15	12503					RFP_background	23.964	436.622	3355
	YFP	200.405	7146.16	54911	0.432929	0.432929			YFP	773.334	32205.6	247467	3.12245	3.12245
	RFP	414.693	14787.4	113626					RFP	253.759	10567.8	81203
	YFP_background	51.438	1834.2	14094					YFP_background	38.075	1585.64	12184
	RFP_background	70.602	2517.57	19345					RFP_background	18.284	761.454	5851
	Average				0.43433	0.434331			YFP	395.865	11849.2	91049	0.949474	0.949472
									RFP	399.504	11958.1	91886
12	YFP	316.638	8076.67	62061	0.41289	0.412889			YFP_background	43.33	1296.98	9966
	RFP	683.408	17432.1	133948					RFP_background	28.209	844.354	6488
	YFP_background	51.51	1313.9	10096					Average				1.41067	1.41067
	RFP_background	41.281	1052.97	8091
	YFP	314.456	7366.23	56602	0.382026	0.382025
	RFP	751.622	17607	135292
	YFP_background	41.8	979.179	7524
	RFP_background	37.911	888.081	6824
	Average				0.397458	0.397457

## Sheet: Statistics
1 DAP							2 DAP
Plant 1		Plant 2		Plant 3			Plant 1		Plant 2
Control	Compression	Control	Compression	Control	Compression		Control	Compression	Control	Compression
0.369518	0.561271	0.882454	0.552735	0.604157	0.716223		0.210906	0.555402	0.896463	1.0586
0.331382	0.595614	1.95429	1.29559	0.215125	0.559064		0.205445	0.906658	0.211446	1.4567
0.830297	0.491841	0.917809	1.03922	0.562321	0.994951		0.461947	0.501634	0.460702	0.779853
0.543372	0.733766	0.700539	0.590227	0.937569	0.671573		0.415202	0.937631	0.5301	0.627103
0.334169	0.602659	0.601051	0.930603	0.849798	0.606992		0.357537	0.963662	0.56903	1.79905
0.221148	1.06929	1.12042		1.30558	0.752015		0.512843	0.676943	0.201937	1.49094
0.495236	0.722413	0.633624		0.401397	0.617427		0.415249	0.374549	1.38428	1.16504
0.69894		0.482894		0.835594	0.769459		0.429134	0.744988	0.552668	1.03189
T-test	0.0678087	1.08445			1.02067		0.248463	0.620298	0.793309	1.22036
		T-test	0.813205		0.478234		0.479648		0.345946	1.41067
					0.834321		T-test	0.00128315	0.43433	2.02461
				T-test	0.909941				0.397458
									T-test	0.000219885
