# Supplementary material for: Seed coat-derived brassinosteroid signaling regulates endosperm development
Source: Nat Commun. 2024 Oct 29;15:9352. doi: 10.1038/s41467-024-53671-x (PMC11522626; doi:10.1038/s41467-024-53671-x)
Supplement: Supplementary file 6 — Source Data [file 41467_2024_53671_MOESM6_ESM.zip › Source_Data_Statistics.xlsx]

## Sheet: Fig. 1 (f)
fis2 vs fie	0	*
fie vs Col-0 Aux	0	*
Col-0 Aux vs fis2	0.119152
* Value displayed on R

## Sheet: Fig. 1 (i)
Col-0 vs det2-1	0
Col-0 vs br6ox1/ox2	0.0113275
Col-0 vs cpd-91	0
En-2 vs bri1-6	0
Col-0 vs bes1-p	0.605506
Col-3 vs beh2-1	0.344808
Col-0 vs dwf4-5D	0.143124
Col-0 vs BRIOX	0.0506932
Col-0 vs bes1-D	1.8e-06
Col-0 vs bzr1-D	4e-07

## Sheet: Fig. 1 (l)
100 pM vs Mock	0.2836
1 µM vs Mock	0.1052
10 µM vs Mock	0.0079
50 µM vs Mock	0.0051
100 µM vs Mock	0.0002
150 µM vs Mock	0.0073

## Sheet: Fig. 1 (m)
bri1-6-/- fie-12+/- vs fie-12+/-	2.23313e-08
bzr1-D-/- fie-12+/- vs fie-12+/-	6.00733e-64
det2-1-/- fie-12+/- vs fie-12+/-	0.00102335

## Sheet: Fig. 3 (b)
En2xbri1 vs En2xEn2	0.765043
bri1xEn2 vs En2xEn2	1e-07
bri1xbri1 vs En2xEn2	0.0002408
bri1xEn2 vs En2xbri1	0
bri1xbri1 vs En2xbri1	0
bri1xbri1 vs bri1xEn2	0.22916

## Sheet: Fig. 3 (c)
Colxdet2 vs ColxCol	0
det2xCol vs ColxCol	0
det2xdet2 vs ColxCol	0
det2xCol vs Colxdet2	0.444227
det2xdet2 vs Colxdet2	0.0216269
det2xdet2 vs det2xCol	0.459201

## Sheet: Fig. 3 (d)
det2 vs Col-0	0
35S BSK3 vs Col-0	0
35S BSK3 vs det2	2e-05

## Sheet: Fig. 3 (e)
En-2 vs bri1	2e-09
En-2 vs #7	1
En-2 vs #2	0.0046
En-2 vs #23	0.0059
En-2 vs #13	0.0645
En-2 vs #16	0.0524
bri1 vs #7	0.0018
bri1 vs #2	0.008
bri1 vs #23	0.0034
bri1 vs #13	0.0037
bri1 vs #16	0.0166
#7 vs #2	1
#7 vs #23	1
#7 vs #13	1
#7 vs #16	1
#2 vs #23	1
#2 vs #13	1
#2 vs #16	1
#23 vs #13	1
#23 vs #16	1
#13 vs #16	1

## Sheet: Fig. 4 (a)
Col-0 A vs Col-0 AB	0.00887332
det2-1 A vs det2-1 AB	2.63932e-12
Col-0 A vs det2-1 A	1.55361e-05
Col-0 A vs det2-1 AB	0.937473
Col-0 AB vs det2-1 AB	0.000718845

## Sheet: Fig. 4 (b)
Venn	3.27896e-302

[truncated: 13 more sheets: Fig. 5 (b) and Fig. S5, Fig. 6 (a), Fig. 6 (b), Fig. 6 (d), Fig. S2 (a), Fig. S2 (e), Fig. S3 (d), Fig. S4 (b), Fig. S6 (a), Fig. S8 (a), Fig. S8 (b), Fig. S8 (c), Fig. S9 (b)]
