# Supplementary material for: Seed coat-derived brassinosteroid signaling regulates endosperm development
Source: Nat Commun. 2024 Oct 29;15:9352. doi: 10.1038/s41467-024-53671-x (PMC11522626; doi:10.1038/s41467-024-53671-x)
Supplement: Supplementary file 6 — Source Data [file 41467_2024_53671_MOESM6_ESM.zip › Source_Data_Compiled.xlsx]

## Sheet: Fig. 1(e)
fis2/+	fie/+	Col-0 + Auxin
8	51+	2
15	25	5
31	47	4
9	5	6
22	51+	4
19	51+	4
23	3	2
31	2	3
39	13	3
28	4	6
2	4	2
4	51+	4
2	30	9
7	51+	2
2	51+	2
2	51+	4
2	35	16
2	4	2
8	17	2
4	51	8
4	31	2
2	11	8
2	51+	2
	51+	7
	5	4
	21	16
	16	3
	51+	6
	51+	17
	29	4
	3	4
	51+	2
	51+	2
	51+	2
	3	4
	4	10
	3	4
	23	2
	9	4
	5	2
	47	4
	51+	4
	4	2
	5	8
	21	8
	9	2
	46	10
	26	2
	47	2
	51+
	14
	51+

## Sheet: Fig. 1(f)
fis2/+	fie/+	Col-0 + Auxin
696.677	927.591	745.195
516.622	738.876	695.427
657.603	841.632	668.716
742.306	749.709	663.736
785.524	816.993	624.369
805.397	941.364	650.514
852.241	827.728	622.597
837.31	735.593	672.647
746.198	741.938	724.052
731.52	945.443	742.333
762.104	833.093	637.952
804.43	1005.73	668.97
680.757	974.378	625.68
713.966	817.583	662.684
515.657	799.6	710.168
683.141	914.757	773.022
675.566	941.992	866.558
649.354	839.703	751.051
712.498	955.414	727.417
748.662	1036.46	688.8
543.532	737.358	790.491
494.129	878.936	732.792
546.615	830.601	787.312
494.059	871.119	741.91
527.912	870.982	718.283
584.638	840.634	745.267
520.881	778.334	760.143
489.901	967.05	639.49
648.554	951.793	636.644
780.766	945.644	679.305
	777.996	689.574
	724.767	648.26
	801.96	745.844
	845.987	646.904
	786.195	666.27
	718.997	613.33
	838.276	696.253
	1019	727.813
	716.303	709.629
	744.607	667.957
	880.967	705.615
	629.658	691.239
	828.344	728.774
	862.184	748.005
	938.234	793.884
	915.674	742.771
	640.248	753.509
	856.739	745.353

## Sheet: Fig. 1(i)
det2-1-/-		br6ox1/ox2-/-		cpd-/-		bri1-6-/-		beh2-1-/-		dwf4-5D-/-		BRI1OX		bes1-D-/- and bes1-p-/-			bzr1-D-/-
Col-0	det2-1-/-	Col-0	br6ox1/ox2-/-	Col-0	cpd-/-	En-2	bri1-6-/-	Col-3	beh2-1-/-	Col-0	dwf4-5D-/-	Col-0	BRI1OX	Col-0	bes1-D-/-	bes1-p-/-	Col-0	bzr1-D-/-
43	26	47	22	26	20	39	23	48	55	21	39	39	50	29	47	26	26	21
40	25	51	41	44	25	36	26	51	29	39	43	46	49	32	46	45	46	20
47	25	42	47	25	21	29	24	42	44	37	48	54	44	53	53	39	51	24
38	28	52	51	25	20	39	22	26	41	40	45	30	47	41	29	49	45	22
47	37	48	26	26	25	36	23	39	44	36	43	47	57	49	34	44	23	28
39	26	35	24	28	23	53	26	45	45	40	37	49	49	51	30	49	48	26
26	23	45	47	26	21	30	22	49	28	30	41	53	52	50	23	52	53	23
61	20	46	29	22	23	26	25	48	23	42	51	33	52	51	49	46	41	27
82	22	41	26	30	29	43	25	41	37	45	45	46	54	49	43	46	45	26
42	31	42	47	45	27	44	23	44	44	35	36	39	50	50	25	40	48	25
49	43	53	24	21	23	49	26	41	42	26	25	51	50	50	45	57	26	26
49	23	53	43	24	19	40	24	48	50	37	31	48	36	52	43	44	33	27
49	38	46	23	44	24	47	23	23	38	41	39	47	54	48	50	51	36	25
51	25	44	24	55	23	47	21	51	25	39	46	42	49	54	30	47	25	48
43	39	26	46	47	25	46	36	43	50	23	38	46	45	44	47	49	39	25
35	33	30	45	27	21	36	21	38	41	33	42	44	46	47	31	51	42	40
44	23	38	44	45	29	38	18	37	40	37	41	41	56	46	30	47	29	40
42	27	55	40	39	23	51	35	42	49	37	38	56	50	50	45	46	41	39
35	26	40	36	25	23	40	23	39	46	44	41	53	24	49	50	40	43	43
45	26	44	39	46	15	39	12	38	23	41	27	51	46	45	25	38	51	21
43	25	48	41	41	22	36	38	44	22	41	34	45	48	58	26	38	51	44
40	25	44	28	44	22	28	13	38	18	49	44	53	25	52	43	49	28	53
40	24	21	45	26	24	43	43	37	29	24	47	44	50	52	32	53	48	27
40	25	44	24	45	24	36	40	39	36	38	33	44	27	48	29	46	51	24
39	24	45	28	42	21	25	26	42	48	40	40	51	45	50	29	37	41	49
46	24	22	44	44	33	42	23	49	41	39	43	49	51	53	45	50	54	23
47	20	40	38	41	22	36	25	51	49	43	30	46	48	51	25	44	55	39
55	35	43	48	45	32	43	22	25	36	29	38	44	50	52	36	49	55	25
43	26	33	24	35	25	48	40	45	42	45	35	47	42	56	49	45	42	26
41	26	23	34	23	24	37	43	45	49	37	37	45	25	43	26	45	28	46
39	29	19	27	41	21	35	39	38	29	40	49	54	30	53	44	46	56	22
43	28	37	36	44	25	43	36	51	33	37	49	49	53	46	38	50	48	22
45	51	36	39	40	23	41	36	39	47	42	39	25	50	43	26	47	44	38
44	46	47	27	45	23	35	22	37	50	39	26	51	55	28	31	46	51	40
37	56	39	43	35	18	44	24		39	46	37	26	40	29	49	46	52	26
45	26	39		23	21	33	24		49	44	40	46	26	46	48	42	50	40
51	26	45		40	25	39	22		40	41	29	43	50	51	29	49	43	23
	25	51		43	24	45	22		55	43	26	45	38	47	40	24	35	39
	39	44		45	29	36	31			37	30	53	52	46	43	37	43	29
	22	54		46	25	34	37			43	26	54	51	29	27	51	40	39
	25			28		29	26			28	45		53	28	54	46	51	31
	32			26		27	38			47	35		26	49	44	45	38	47
	26			41		36	26			28	43		19	52	42	41	48	38
	22			24		41	25			37	41		26	44	42	52
	27			40		43	23			35	41		29	48	57	47
	27			35		46	25			25	41		29	52	42
	23			27		43	26			24	42		48	50	40
	34			22		43	23			38	48		23	45	36
	20			21		41	26			37	49		28	43	25
	22					28	20			26	33		25	46	52
							13						26	50	47
							19						28	45	40
							23						49	51	50
													50	45	52
													42	49	26
													46	42
													44	46
													23
													37
													41

## Sheet: Fig. 1(l)
Genotype	Condition	Counts	Percentage	100
100 pM	Ovules With Endosperm	84	0.394366	39.4366
	Ovules Without Endosperm	129	0.605634	60.5634
Total		213
1 µM	Ovules With Endosperm	94	0.41048	41.048
	Ovules Without Endosperm	135	0.58952	58.952
Total		229
10 µM	Ovules With Endosperm	87	0.820755	82.0755
	Ovules Without Endosperm	106	0.549223	54.9223
Total		193
50 µM	Ovules With Endosperm	62	0.476923	47.6923
	Ovules Without Endosperm	68	0.523077	52.3077
Total		130
100 µM	Ovules With Endosperm	83	0.497006	49.7006
	Ovules Without Endosperm	84	0.502994	50.2994
Total		167
150 µM	Ovules With Endosperm	88	0.451282	45.1282
	Ovules Without Endosperm	107	0.548718	54.8718
Total		195
Mock	Ovules With Endosperm	65	0.359116	35.9116
	Ovules Without Endosperm	116	0.640884	64.0884
Total		181
Statistical Analysis
Genotype	Condition	Observed	Expected
100 pM vs Mock	Ovules With Endosperm	84	76.4917
	Ovules Without Endosperm	129	136.508
	p-value	0.283555
1 µM vs Mock	Ovules With Endosperm	94	82.2376
	Ovules Without Endosperm	135	146.762
	p-value	0.105186
10 µM vs Mock	Ovules With Endosperm	87	69.3094
	Ovules Without Endosperm	106	123.691
	p-value	0.00794631
50 µM vs Mock	Ovules With Endosperm	62	46.6851
	Ovules Without Endosperm	68	83.3149
	p-value	0.00511252
100 µM vs Mock	Ovules With Endosperm	83	59.9724
	Ovules Without Endosperm	84	107.028
	p-value	0.00020372
150 µM vs Mock	Ovules With Endosperm	88	70.0276
	Ovules Without Endosperm	107	124.972
	p-value	0.00730184

## Sheet: Fig. 1(m)
Genotype	Condition	Counts	Percentage	100			Genotype	Condition	Counts	Percentage	100
bri1-6-/- fie-12+/- 5DAE	Ovules With Endosperm	61	0.348571	34.8571			det2-1-/- fie-12+/- 5DAE	Ovules With Endosperm	59	0.30102	30.102
	Ovules Without Endosperm	114	0.651429	65.1429				Ovules Without Endosperm	137	0.69898	69.898
Total		175					Total		196
fie-12+/- 5DAE	Ovules With Endosperm	105	0.558511	55.8511			fie-12+/- 5DAE	Ovules With Endosperm	125	0.416667	41.6667
	Ovules Without Endosperm	83	0.441489	44.1489				Ovules Without Endosperm	175	0.583333	58.3333
Total		188					Total		300
bri1-6-/- 5DAE	Ovules With Endosperm	0	0	0			det2-1-/- 5DAE	Ovules With Endosperm	1	0.00478469	0.478469
	Ovules Without Endosperm	150	1	100				Ovules Without Endosperm	209	0.995238	99.5238
Total		150					Total		210
En-2 5DAE	Ovules With Endosperm	0	0	0
	Ovules Without Endosperm	251	1	100			Statistical Analysis
Total		251					Genotype	Condition	Observed	Expected
Col-0 5DAE	Ovules With Endosperm	0	0	0			det2-1-/- fie-12+/- vs fie-12+/-	Ovules With Endosperm	59	81.6667
	Ovules Without Endosperm	133	1	100				Ovules Without Endosperm	137	114.333
Total		133						p-value	0.00102335
bzr1-D-/- fie-12+/- 5DAE	Ovules With Endosperm	33	0.0990991	9.90991
	Ovules Without Endosperm	300	0.900901	90.0901
Total		333
bzr1-D-/- 5DAE	Ovules With Endosperm	0	0	0
	Ovules Without Endosperm	359	1	100
Total		359
Statistical Analysis
Genotype	Condition	Observed	Expected
bri1-6-/- fie-12+/- vs fie-12+/-	Ovules With Endosperm	61	97.7394
	Ovules Without Endosperm	114	77.2606
	p-value	2.23313e-08
bzr1-D-/- fie-12+/- vs fie-12+/-	Ovules With Endosperm	33	185.984
	Ovules Without Endosperm	300	147.016
	p-value	6.00733e-64

## Sheet: Fig. 3(b)
En-2 x En-2	En-2 x bri1-6-/-	bri1-6-/- x En-2	bri1-6-/- x bri1-6-/-
41	29	14	21
33	41	22	20
27	29	14	19
39	26	13	26
43	41	25	27
49	24	26	26
45	47	18	22
42	43	26	22
38	48	23	24
23	44	23	25
25	21	22	25
30	27	22	24
44	42	21	43
40	45	20	27
28	42	28	24
23	30	22	26
35	37	28	25
25	39	24	24
26	53	23	23
34	27	24	25
	23	22	24
	29	23	27
	44	23	44
	26	23	11
	40	26	13
	41	26	42
	35	26	35
	18	21	38
	25	23	45
	47	27	15
	40	25	24
	49	26	20
	41	26	24
	43	22	19
	25	21	25
	37	37	22
	29	23	28
	38	24
	39	23
	28	26
	53	25
	42	21
	48	21
	25	16
	39	21
	46	25
	36	23
	43	23
	23	24
	22	22
	48	24
		24
		23
		17
		12

## Sheet: Fig. 3(c)
Col-0 x Col-0	Col-0 x det2-1-/-	det2-1-/- x Col-0	det2-1-/- x det2-1-/-
37	47	28	23
50	27	25	27
40	27	25	27
38	26	24	22
43	27	27	26
26	41	26	27
43	26	26	23
39	26	27	26
43	24	28	23
34	27	25	23
44	22	25	14
48	30	27	22
40	29	27	22
47	20	23	24
55	19	26	23
23	38	26	28
24	22	23	24
23	23	20	27
23	21	25	25
47	23	27	23
44	26	27	26
45	27	26	27
50	20	48	20
43	39	28	22
42	21	22	19
45	29	22	28
33	20	27	23
25	27	36	22
43	43	23	15
41	23	25	21
48	46	25	28
28	27	28	31
44	24	29	29
38	29	21	31
22		26	31
38		15	26
43		24	16
43		22	25
44		27	20
39		21	24
		22	21
		28	24
		26	21
		25	25
		25	25
			20
			24
			21
			23
			25
			23
			28
			24
			24

## Sheet: Fig. 3(d)
Col-0	det2-1-/-	p35S::BSK3 det2-1-/-
48	27	27
44	27	25
25	25	28
26	22	31
26	24	25
46	25	26
26	24	28
42	26	27
52	22	25
42	21	38
48	23	29
24	29	28
28	30	25
43	22	26
29	23	28
49	21	51
41	22	29
49	20	25
50	20	38
46	21	29
53	25	30
49	27	28
42	25	28
44	28	24
44	27	46
24	23	22
37	25	45
29	21	27
24	25	45
35	26	29
46	25	44
25	23	44
47	28	47
54	25	46
29	25	45
48	26	41
29	24	28
23	25	27
46	26	44
51	21	26
50	32	28
50	24	26
52	28	21
48	27	24
45	24	46
30	23	29
52	22	28
46	29	27
25	26	27
29	22	28
50	26	28
41	23	27
46	27	27
45	26	26
42	24	26
41	25	22
47	25	27
41	26
	26
	24

## Sheet: Fig. 3(e)
En-2	bri1-6-/-	#2	#7	#13	#16	#23
30	23	21	29	25	20	27
29	19	24	26	55	26	30
25	26	27	27	18	25	43
42	24	26	25	29	23	29
25	25	29	21	21	24	31
32	28	26	26	25	26	26
39	28	29	29	24	26	30
25	22	24	21	43	27	39
43	28	24	47	27	27	23
46	21	26	28	28	50	31
42	26	31	21	28	27	21
26	28	27	41	26	40	23
27	20	30	42	26	23	27
39	26	24	48	26	23	26
39	22	47	49	24	27	28
41	25	24	49	26	29	29
45	23	31	53	23	29	27
26	17	24	53	26	28	25
41	25	36	39	27	28	29
42	23	27	28	25	42	25
53	23	32	50	27	30	27
24	22	26	42	46	24	23
49	21	26	26	25	25	26
38	26	27	51	33		26
25	31	25	24	25		26
44	25	24	28	41		24
26	24	24	23	32		22
24	23	25	25	27		24
38	18		20	28		27
36	26		24			26
46	24		24
44	25		54
35	23		45
44	19		18
29	25
45	18
22	23
29	20
43	24
42	14
25	25
27	26
42
41
42
26
27
41
42
47
24
36
23

## Sheet: Fig. 4(a)
Genotype	Condition	Counts	Percentage	100
Col-0 + Auxin	Ovules With Endosperm	36	0.642857	64.2857
	Ovules Without Endosperm	20	0.357143	35.7143
Total		56
Col-0 + Auxin + epi-BL	Ovules With Endosperm	74	0.770833	77.0833
	Ovules Without Endosperm	22	0.229167	22.9167
Total		96
det2-1-/- + Auxin	Ovules With Endosperm	18	0.352941	35.2941
	Ovules Without Endosperm	33	0.647059	64.7059
Total		51
det2-1-/- + Auxin + epi-BL	Ovules With Endosperm	84	0.646154	64.6154
	Ovules Without Endosperm	46	0.353846	35.3846
Total		130
Statistical Analysis
Genotype	Condition	Observed	Expected
Col-0 A vs Col-0 AB	Ovules With Endosperm	74	61.7143
	Ovules Without Endosperm	22	34.2857
	p-value	0.00887332
det2-1 A vs det2-1 AB	Ovules With Endosperm	84	45.8824
	Ovules Without Endosperm	46	84.1176
	p-value	2.63932e-12
Col-0 A vs det2-1 A	Ovules With Endosperm	18	32.7857
	Ovules Without Endosperm	33	18.2143
	p-value	1.55361e-05
Col-0 A vs det2-1 AB	Ovules With Endosperm	84	83.5714
	Ovules Without Endosperm	46	46.4286
	p-value	0.937473
Col-0 AB vs det2-1 AB	Ovules With Endosperm	84	100.208
	Ovules Without Endosperm	46	29.7917
	p-value	0.000718845

[truncated: 14 more sheets: Fig. 5(b), Fig. 6(a), Fig. 6(b), Fig. 6(d-e), Fig. S1(a), Fig. S2(a), Fig. S2(e), Fig. S3(d), Fig. S5(b), Fig. S6(a), Fig. S8 (a), Fig. S8(b), Fig. S8(c), Fig. S9(b)]
